# Supplementary material for: A Meta-Analysis of the Human Gut Mycobiome Using Internal Transcribed Spacer Data
Source: Microorganisms. 2024 Dec 13;12(12):2567. doi: 10.3390/microorganisms12122567 (PMC11678510; doi:10.3390/microorganisms12122567)
Supplement: Supplementary file 1 [file microorganisms-12-02567-s001.zip]

Archive with 4 entries (4 files):
- Figure S1.pdf
- Figure S2.pdf
- Table S1.xls
- Table S2.xls
