# Supplementary material for: A Meta-Analysis of the Human Gut Mycobiome Using Internal Transcribed Spacer Data
Source: Microorganisms. 2024 Dec 13;12(12):2567. doi: 10.3390/microorganisms12122567 (PMC11678510; doi:10.3390/microorganisms12122567)
Supplement: Supplementary file 1 [file microorganisms-12-02567-s001.zip › Table S1.xls]

## Sheet: Sheet1
Table S1 The metadata of ITS samples
Sample ID	PMID	BioProject ID	Disease
SRR19751015	37003434	SRP382641	Healthy
SRR19751014	37003434	SRP382641	Healthy
SRR19750792	37003434	SRP382641	Healthy
SRR19750870	37003434	SRP382641	Healthy
SRR19750970	37003434	SRP382641	Healthy
SRR19750959	37003434	SRP382641	Healthy
SRR19750948	37003434	SRP382641	Healthy
SRR19750862	37003434	SRP382641	Healthy
SRR19750851	37003434	SRP382641	Healthy
SRR19750840	37003434	SRP382641	Healthy
SRR19751013	37003434	SRP382641	Healthy
SRR19751002	37003434	SRP382641	Healthy
SRR19750991	37003434	SRP382641	Healthy
SRR19750980	37003434	SRP382641	Healthy
SRR19750930	37003434	SRP382641	Healthy
SRR19750919	37003434	SRP382641	Healthy
SRR19750908	37003434	SRP382641	Healthy
SRR19750825	37003434	SRP382641	Healthy
SRR19750814	37003434	SRP382641	Healthy
SRR19750803	37003434	SRP382641	Healthy
SRR19750791	37003434	SRP382641	Healthy
SRR19750780	37003434	SRP382641	Healthy
SRR19750769	37003434	SRP382641	Healthy
SRR19750902	37003434	SRP382641	Healthy
SRR19750891	37003434	SRP382641	Healthy
SRR19750880	37003434	SRP382641	Healthy
SRR19750874	37003434	SRP382641	Healthy
SRR19750873	37003434	SRP382641	Healthy
SRR19750872	37003434	SRP382641	Healthy
SRR19750871	37003434	SRP382641	Healthy
SRR19750869	37003434	SRP382641	Healthy
SRR19750979	37003434	SRP382641	Healthy
SRR19750978	37003434	SRP382641	Healthy
SRR19750977	37003434	SRP382641	Healthy
SRR19750976	37003434	SRP382641	Healthy
SRR19750975	37003434	SRP382641	Healthy
SRR19750974	37003434	SRP382641	Healthy
SRR19750973	37003434	SRP382641	Healthy
SRR19750972	37003434	SRP382641	Healthy
SRR19750971	37003434	SRP382641	Healthy
SRR19750969	37003434	SRP382641	Healthy
SRR19750968	37003434	SRP382641	Healthy
SRR19750967	37003434	SRP382641	Healthy
SRR19750966	37003434	SRP382641	Healthy
SRR19750965	37003434	SRP382641	Healthy
SRR19750964	37003434	SRP382641	Healthy
SRR19750963	37003434	SRP382641	Healthy
SRR19750962	37003434	SRP382641	Healthy
SRR19750961	37003434	SRP382641	Healthy
SRR19750960	37003434	SRP382641	Healthy
SRR19750958	37003434	SRP382641	Healthy
SRR19750957	37003434	SRP382641	Healthy
SRR19750956	37003434	SRP382641	Healthy
SRR19750955	37003434	SRP382641	Healthy
SRR19750954	37003434	SRP382641	Healthy
SRR19750953	37003434	SRP382641	Healthy
SRR19750952	37003434	SRP382641	Healthy
SRR19750951	37003434	SRP382641	Healthy
SRR19750950	37003434	SRP382641	Healthy
SRR19750949	37003434	SRP382641	Healthy
SRR19750947	37003434	SRP382641	Healthy
SRR19750946	37003434	SRP382641	Healthy
SRR19750945	37003434	SRP382641	Healthy
SRR19750944	37003434	SRP382641	Healthy
SRR19750868	37003434	SRP382641	Healthy
SRR19750867	37003434	SRP382641	Healthy
SRR19750866	37003434	SRP382641	Healthy
SRR19750865	37003434	SRP382641	Healthy
SRR19750864	37003434	SRP382641	Healthy
SRR19750863	37003434	SRP382641	Healthy
SRR19750861	37003434	SRP382641	Healthy
SRR19750860	37003434	SRP382641	Healthy
SRR19750859	37003434	SRP382641	Healthy
SRR19750858	37003434	SRP382641	Healthy
SRR19750857	37003434	SRP382641	Healthy
SRR19750856	37003434	SRP382641	Healthy
SRR19750855	37003434	SRP382641	Healthy
SRR19750854	37003434	SRP382641	Healthy
SRR19750853	37003434	SRP382641	Healthy
SRR19750852	37003434	SRP382641	Healthy
SRR19750850	37003434	SRP382641	Healthy
SRR19750849	37003434	SRP382641	Healthy
SRR19750848	37003434	SRP382641	Healthy
SRR19750847	37003434	SRP382641	Healthy
SRR19750846	37003434	SRP382641	Healthy
SRR19750845	37003434	SRP382641	Healthy
SRR19750844	37003434	SRP382641	Healthy
SRR19750843	37003434	SRP382641	Healthy
SRR19750842	37003434	SRP382641	Healthy
SRR19750841	37003434	SRP382641	Healthy
SRR19750839	37003434	SRP382641	Healthy
SRR19750838	37003434	SRP382641	Healthy
SRR19750837	37003434	SRP382641	Healthy
SRR19750836	37003434	SRP382641	Healthy
SRR19750835	37003434	SRP382641	Healthy
SRR19750834	37003434	SRP382641	Healthy
SRR19750833	37003434	SRP382641	Healthy
SRR19750943	37003434	SRP382641	Healthy
SRR19750942	37003434	SRP382641	Healthy
SRR19750941	37003434	SRP382641	Healthy
SRR19751012	37003434	SRP382641	Healthy
SRR19751011	37003434	SRP382641	Healthy
SRR19751010	37003434	SRP382641	Healthy
SRR19751009	37003434	SRP382641	Healthy
SRR19751008	37003434	SRP382641	Healthy
SRR19751007	37003434	SRP382641	Healthy
SRR19751006	37003434	SRP382641	Healthy
SRR19751005	37003434	SRP382641	Healthy
SRR19751004	37003434	SRP382641	Healthy
SRR19751003	37003434	SRP382641	Healthy
SRR19751001	37003434	SRP382641	DPR
SRR19751000	37003434	SRP382641	DPR
SRR19750999	37003434	SRP382641	DPR
SRR19750998	37003434	SRP382641	DPR
SRR19750997	37003434	SRP382641	DPR
SRR19750996	37003434	SRP382641	DPR
SRR19750995	37003434	SRP382641	DPR
SRR19750994	37003434	SRP382641	DPR
SRR19750993	37003434	SRP382641	DPR
SRR19750992	37003434	SRP382641	DPR
SRR19750990	37003434	SRP382641	DPR
SRR19750989	37003434	SRP382641	DPR
SRR19750988	37003434	SRP382641	DPR
SRR19750987	37003434	SRP382641	DPR
SRR19750986	37003434	SRP382641	DPR
SRR19750985	37003434	SRP382641	DPR
SRR19750984	37003434	SRP382641	DPR
SRR19750983	37003434	SRP382641	DPR
SRR19750982	37003434	SRP382641	DPR
SRR19750981	37003434	SRP382641	DPR
SRR19750940	37003434	SRP382641	DPR
SRR19750939	37003434	SRP382641	DPR
SRR19750938	37003434	SRP382641	DPR
SRR19750937	37003434	SRP382641	DPR
SRR19750936	37003434	SRP382641	DPR
SRR19750935	37003434	SRP382641	DPR
SRR19750934	37003434	SRP382641	DPR
SRR19750933	37003434	SRP382641	DPR
SRR19750932	37003434	SRP382641	DPR
SRR19750931	37003434	SRP382641	DPR
SRR19750929	37003434	SRP382641	DPR
SRR19750928	37003434	SRP382641	DPR
SRR19750927	37003434	SRP382641	DPR
SRR19750926	37003434	SRP382641	DPR
SRR19750925	37003434	SRP382641	DPR
SRR19750924	37003434	SRP382641	DPR
SRR19750923	37003434	SRP382641	DPR
SRR19750922	37003434	SRP382641	DPR
SRR19750921	37003434	SRP382641	DPR
SRR19750920	37003434	SRP382641	DPR
SRR19750918	37003434	SRP382641	DPR
SRR19750917	37003434	SRP382641	DPR
SRR19750916	37003434	SRP382641	DPR
SRR19750915	37003434	SRP382641	DPR
SRR19750914	37003434	SRP382641	DPR
SRR19750913	37003434	SRP382641	DPR
SRR19750912	37003434	SRP382641	DPR
SRR19750911	37003434	SRP382641	DPR
SRR19750910	37003434	SRP382641	DPR
SRR19750909	37003434	SRP382641	DPR
SRR19750907	37003434	SRP382641	DPR
SRR19750906	37003434	SRP382641	DPR
SRR19750905	37003434	SRP382641	DPR
SRR19750832	37003434	SRP382641	DPR
SRR19750831	37003434	SRP382641	DPR
SRR19750830	37003434	SRP382641	DPR
SRR19750829	37003434	SRP382641	DPR
SRR19750828	37003434	SRP382641	DPR
SRR19750827	37003434	SRP382641	DPR
SRR19750826	37003434	SRP382641	DPR
SRR19750824	37003434	SRP382641	DPR
SRR19750823	37003434	SRP382641	DPR
SRR19750822	37003434	SRP382641	DPR
SRR19750821	37003434	SRP382641	DPR
SRR19750820	37003434	SRP382641	DPR
SRR19750819	37003434	SRP382641	DPR
SRR19750818	37003434	SRP382641	DPR
SRR19750817	37003434	SRP382641	DPR
SRR19750816	37003434	SRP382641	DPR
SRR19750815	37003434	SRP382641	DPR
SRR19750813	37003434	SRP382641	DPR
SRR19750812	37003434	SRP382641	DPR
SRR19750811	37003434	SRP382641	DPR
SRR19750810	37003434	SRP382641	DPR
SRR19750809	37003434	SRP382641	DPR
SRR19750808	37003434	SRP382641	DPR
SRR19750807	37003434	SRP382641	DPR
SRR19750806	37003434	SRP382641	DPR
SRR19750805	37003434	SRP382641	DPR
SRR19750804	37003434	SRP382641	DPR
SRR19750802	37003434	SRP382641	DPR
SRR19750801	37003434	SRP382641	DPR
SRR19750800	37003434	SRP382641	DPR
SRR19750799	37003434	SRP382641	DPR
SRR19750798	37003434	SRP382641	DPR
SRR19750797	37003434	SRP382641	DPR
SRR19750796	37003434	SRP382641	DPR
SRR19750795	37003434	SRP382641	DPR
SRR19750794	37003434	SRP382641	DPR
SRR19750793	37003434	SRP382641	DPR
SRR19750790	37003434	SRP382641	DPR
SRR19750789	37003434	SRP382641	DPR
SRR19750788	37003434	SRP382641	DPR
SRR19750787	37003434	SRP382641	DPR
SRR19750786	37003434	SRP382641	DPR
SRR19750785	37003434	SRP382641	DPR
SRR19750784	37003434	SRP382641	DPR
SRR19750783	37003434	SRP382641	DPR
SRR19750782	37003434	SRP382641	DPR
SRR19750781	37003434	SRP382641	DPR
SRR19750779	37003434	SRP382641	DPR
SRR19750778	37003434	SRP382641	DPR
SRR19750777	37003434	SRP382641	DPR
SRR19750776	37003434	SRP382641	DPR
SRR19750775	37003434	SRP382641	DPR
SRR19750774	37003434	SRP382641	DPR
SRR19750773	37003434	SRP382641	DPR
SRR19750772	37003434	SRP382641	DPR
SRR19750771	37003434	SRP382641	DPR
SRR19750770	37003434	SRP382641	DPR
SRR19750768	37003434	SRP382641	DPR
SRR19750767	37003434	SRP382641	DPR
SRR19750766	37003434	SRP382641	DPR
SRR19750765	37003434	SRP382641	DPR
SRR19750764	37003434	SRP382641	DPR
SRR19750763	37003434	SRP382641	DPR
SRR19750762	37003434	SRP382641	DPR
SRR19750761	37003434	SRP382641	DPR
SRR19750904	37003434	SRP382641	DPR
SRR19750903	37003434	SRP382641	DPR
SRR19750901	37003434	SRP382641	DPR
SRR19750900	37003434	SRP382641	DPR
SRR19750899	37003434	SRP382641	DPR
SRR19750898	37003434	SRP382641	DPR
SRR19750897	37003434	SRP382641	DPR
SRR19750896	37003434	SRP382641	DPR
SRR19750895	37003434	SRP382641	DPR
SRR19750894	37003434	SRP382641	DPR
SRR19750893	37003434	SRP382641	DPR
SRR19750892	37003434	SRP382641	DPR
SRR19750890	37003434	SRP382641	DPR
SRR19750889	37003434	SRP382641	DPR
SRR19750888	37003434	SRP382641	DPR
SRR19750887	37003434	SRP382641	DPR
SRR19750886	37003434	SRP382641	DPR
SRR19750885	37003434	SRP382641	DPR
SRR19750884	37003434	SRP382641	DPR
SRR19750883	37003434	SRP382641	DPR
SRR19750882	37003434	SRP382641	DPR
SRR19750881	37003434	SRP382641	DPR
SRR19750879	37003434	SRP382641	DPR
SRR19750878	37003434	SRP382641	DPR
SRR19750877	37003434	SRP382641	DPR
SRR19750876	37003434	SRP382641	DPR
SRR19750875	37003434	SRP382641	DPR
SRR8536911	31228214	PRJNA517994	Healthy
SRR8536912	31228214	PRJNA517994	Healthy
SRR8536914	31228214	PRJNA517994	Healthy
SRR8536915	31228214	PRJNA517994	Healthy
SRR8536916	31228214	PRJNA517994	Healthy
SRR8536917	31228214	PRJNA517994	Healthy
SRR8536918	31228214	PRJNA517994	Healthy
SRR8536919	31228214	PRJNA517994	Healthy
SRR8536921	31228214	PRJNA517994	Healthy
SRR8536923	31228214	PRJNA517994	AH
SRR8536924	31228214	PRJNA517994	AH
SRR8536925	31228214	PRJNA517994	AH
SRR8536927	31228214	PRJNA517994	AH
SRR8536929	31228214	PRJNA517994	AH
SRR8536932	31228214	PRJNA517994	AH
SRR8536934	31228214	PRJNA517994	AH
SRR8536935	31228214	PRJNA517994	AH
SRR8536937	31228214	PRJNA517994	AH
SRR8536940	31228214	PRJNA517994	AH
SRR8536944	31228214	PRJNA517994	AH
SRR8536946	31228214	PRJNA517994	AH
SRR8536947	31228214	PRJNA517994	AH
SRR8536952	31228214	PRJNA517994	AH
SRR8536953	31228214	PRJNA517994	AH
SRR8536956	31228214	PRJNA517994	AH
SRR8536959	31228214	PRJNA517994	AH
SRR8536965	31228214	PRJNA517994	AH
SRR8536966	31228214	PRJNA517994	AH
SRR8536967	31228214	PRJNA517994	AH
SRR8536968	31228214	PRJNA517994	AH
SRR8536972	31228214	PRJNA517994	AH
SRR8536973	31228214	PRJNA517994	AH
SRR8536975	31228214	PRJNA517994	AH
SRR8536976	31228214	PRJNA517994	AH
SRR8536977	31228214	PRJNA517994	AH
SRR8536978	31228214	PRJNA517994	AH
SRR8536979	31228214	PRJNA517994	AH
SRR8536981	31228214	PRJNA517994	AH
SRR8536983	31228214	PRJNA517994	AH
SRR8537000	31228214	PRJNA517994	AH
SRR8537004	31228214	PRJNA517994	AH
SRR8537005	31228214	PRJNA517994	AH
SRR8537016	31228214	PRJNA517994	AH
SRR8537020	31228214	PRJNA517994	AH
SRR8537025	31228214	PRJNA517994	AH
SRR14200874	34896404	PRJNA703732	Healthy
SRR14200875	34896404	PRJNA703732	Healthy
SRR14200876	34896404	PRJNA703732	Healthy
SRR14200879	34896404	PRJNA703732	Healthy
SRR14200882	34896404	PRJNA703732	Healthy
SRR14200884	34896404	PRJNA703732	Healthy
SRR14200885	34896404	PRJNA703732	Healthy
SRR14200887	34896404	PRJNA703732	Healthy
SRR14200888	34896404	PRJNA703732	Healthy
SRR14200893	34896404	PRJNA703732	Healthy
SRR14200894	34896404	PRJNA703732	Healthy
SRR14200895	34896404	PRJNA703732	Healthy
SRR14200896	34896404	PRJNA703732	Healthy
SRR14200897	34896404	PRJNA703732	Healthy
SRR17008342	34896404	PRJNA703732	Healthy
SRR17008344	34896404	PRJNA703732	Healthy
SRR17008345	34896404	PRJNA703732	Healthy
SRR17008381	34896404	PRJNA703732	Healthy
SRR17008392	34896404	PRJNA703732	Healthy
SRR17008411	34896404	PRJNA703732	Healthy
SRR17008412	34896404	PRJNA703732	Healthy
SRR17008414	34896404	PRJNA703732	Healthy
SRR14200758	34896404	PRJNA703732	AUD
SRR14200759	34896404	PRJNA703732	AUD
SRR14200760	34896404	PRJNA703732	AUD
SRR14200761	34896404	PRJNA703732	AUD
SRR14200762	34896404	PRJNA703732	AUD
SRR14200763	34896404	PRJNA703732	AUD
SRR14200764	34896404	PRJNA703732	AUD
SRR14200765	34896404	PRJNA703732	AUD
SRR14200766	34896404	PRJNA703732	AUD
SRR14200767	34896404	PRJNA703732	AUD
SRR14200768	34896404	PRJNA703732	AUD
SRR14200769	34896404	PRJNA703732	AUD
SRR14200770	34896404	PRJNA703732	AUD
SRR14200771	34896404	PRJNA703732	AUD
SRR14200772	34896404	PRJNA703732	AUD
SRR14200773	34896404	PRJNA703732	AUD
SRR14200774	34896404	PRJNA703732	AUD
SRR14200775	34896404	PRJNA703732	AUD
SRR14200776	34896404	PRJNA703732	AUD
SRR14200777	34896404	PRJNA703732	AUD
SRR14200778	34896404	PRJNA703732	AUD
SRR14200779	34896404	PRJNA703732	AUD
SRR14200780	34896404	PRJNA703732	AUD
SRR14200781	34896404	PRJNA703732	AUD
SRR14200782	34896404	PRJNA703732	AUD
SRR14200783	34896404	PRJNA703732	AUD
SRR14200784	34896404	PRJNA703732	AUD
SRR14200785	34896404	PRJNA703732	AUD
SRR14200786	34896404	PRJNA703732	AUD
SRR14200787	34896404	PRJNA703732	AUD
SRR14200788	34896404	PRJNA703732	AUD
SRR14200789	34896404	PRJNA703732	AUD
SRR14200790	34896404	PRJNA703732	AUD
SRR14200791	34896404	PRJNA703732	AUD
SRR14200792	34896404	PRJNA703732	AUD
SRR14200793	34896404	PRJNA703732	AUD
SRR14200794	34896404	PRJNA703732	AUD
SRR14200795	34896404	PRJNA703732	AUD
SRR14200796	34896404	PRJNA703732	AUD
SRR14200797	34896404	PRJNA703732	AUD
SRR14200798	34896404	PRJNA703732	AUD
SRR14200799	34896404	PRJNA703732	AUD
SRR14200800	34896404	PRJNA703732	AUD
SRR14200802	34896404	PRJNA703732	AUD
SRR14200803	34896404	PRJNA703732	AUD
SRR14200805	34896404	PRJNA703732	AUD
SRR14200806	34896404	PRJNA703732	AUD
SRR14200807	34896404	PRJNA703732	AUD
SRR14200808	34896404	PRJNA703732	AUD
SRR14200809	34896404	PRJNA703732	AUD
SRR14200810	34896404	PRJNA703732	AUD
SRR14200811	34896404	PRJNA703732	AUD
SRR14200812	34896404	PRJNA703732	AUD
SRR14200813	34896404	PRJNA703732	AUD
SRR14200814	34896404	PRJNA703732	AUD
SRR14200818	34896404	PRJNA703732	AUD
SRR14200821	34896404	PRJNA703732	AUD
SRR14200825	34896404	PRJNA703732	AUD
SRR14200828	34896404	PRJNA703732	AUD
SRR14200830	34896404	PRJNA703732	AUD
SRR14200831	34896404	PRJNA703732	AUD
SRR14200832	34896404	PRJNA703732	AUD
SRR14200833	34896404	PRJNA703732	AUD
SRR14200834	34896404	PRJNA703732	AUD
SRR14200861	34896404	PRJNA703732	AUD
SRR14200862	34896404	PRJNA703732	AUD
SRR14200863	34896404	PRJNA703732	AUD
SRR14200864	34896404	PRJNA703732	AUD
SRR14200865	34896404	PRJNA703732	AUD
SRR14200866	34896404	PRJNA703732	AUD
SRR14200867	34896404	PRJNA703732	AUD
SRR14200868	34896404	PRJNA703732	AUD
SRR14200869	34896404	PRJNA703732	AUD
SRR14200870	34896404	PRJNA703732	AUD
SRR14200871	34896404	PRJNA703732	AUD
SRR14660140	35472144	PRJNA732670	Healthy
SRR14660141	35472144	PRJNA732670	Healthy
SRR14660142	35472144	PRJNA732670	Healthy
SRR14660143	35472144	PRJNA732670	Healthy
SRR14660144	35472144	PRJNA732670	Healthy
SRR14660145	35472144	PRJNA732670	Healthy
SRR14660146	35472144	PRJNA732670	Healthy
SRR14660151	35472144	PRJNA732670	Healthy
SRR14660152	35472144	PRJNA732670	Healthy
SRR14660153	35472144	PRJNA732670	Healthy
SRR14660154	35472144	PRJNA732670	Healthy
SRR14660155	35472144	PRJNA732670	Healthy
SRR14660156	35472144	PRJNA732670	Healthy
SRR14660157	35472144	PRJNA732670	Healthy
SRR14660158	35472144	PRJNA732670	Healthy
SRR14660159	35472144	PRJNA732670	Healthy
SRR14660160	35472144	PRJNA732670	Healthy
SRR14660162	35472144	PRJNA732670	Healthy
SRR14660163	35472144	PRJNA732670	Healthy
SRR14660164	35472144	PRJNA732670	MS
SRR14660165	35472144	PRJNA732670	MS
SRR14660166	35472144	PRJNA732670	MS
SRR14660167	35472144	PRJNA732670	MS
SRR14660168	35472144	PRJNA732670	MS
SRR14660169	35472144	PRJNA732670	MS
SRR14660170	35472144	PRJNA732670	MS
SRR14660171	35472144	PRJNA732670	MS
SRR14660173	35472144	PRJNA732670	MS
SRR14660174	35472144	PRJNA732670	MS
SRR14660175	35472144	PRJNA732670	MS
SRR14660176	35472144	PRJNA732670	MS
SRR14660177	35472144	PRJNA732670	MS
SRR14660179	35472144	PRJNA732670	MS
SRR14660181	35472144	PRJNA732670	MS
SRR14660185	35472144	PRJNA732670	MS
SRR14660186	35472144	PRJNA732670	MS
SRR14660237	35472144	PRJNA732670	Healthy
SRR14660239	35472144	PRJNA732670	Healthy
SRR14660242	35472144	PRJNA732670	Healthy
SRR14660243	35472144	PRJNA732670	Healthy
SRR14660245	35472144	PRJNA732670	Healthy
SRR14660246	35472144	PRJNA732670	Healthy
SRR14660247	35472144	PRJNA732670	Healthy
SRR14660248	35472144	PRJNA732670	Healthy
SRR13762676	35472144	PRJNA698272	NAFLD
SRR13762678	35472144	PRJNA698272	Healthy
SRR13762679	35472144	PRJNA698272	NAFLD
SRR13762680	35472144	PRJNA698272	Healthy
SRR13762681	35472144	PRJNA698272	Healthy
SRR13762682	35472144	PRJNA698272	Healthy
SRR13762683	35472144	PRJNA698272	Healthy
SRR13762684	35472144	PRJNA698272	Healthy
SRR13762685	35472144	PRJNA698272	NAFLD
SRR13762686	35472144	PRJNA698272	Healthy
SRR13762687	35472144	PRJNA698272	Healthy
SRR13762688	35472144	PRJNA698272	Healthy
SRR13762689	35472144	PRJNA698272	Healthy
SRR13762691	35472144	PRJNA698272	NAFLD
SRR13762692	35472144	PRJNA698272	NAFLD
SRR13762693	35472144	PRJNA698272	NAFLD
SRR13762694	35472144	PRJNA698272	Healthy
SRR13762695	35472144	PRJNA698272	Healthy
SRR13762696	35472144	PRJNA698272	NAFLD
SRR13762697	35472144	PRJNA698272	NAFLD
SRR13762698	35472144	PRJNA698272	Healthy
SRR13762699	35472144	PRJNA698272	Healthy
SRR13762700	35472144	PRJNA698272	Healthy
SRR13762701	35472144	PRJNA698272	Healthy
SRR13762703	35472144	PRJNA698272	NAFLD
SRR13762707	35472144	PRJNA698272	NAFLD
SRR13762708	35472144	PRJNA698272	NAFLD
SRR13762709	35472144	PRJNA698272	NAFLD
SRR13762711	35472144	PRJNA698272	NAFLD
SRR13762713	35472144	PRJNA698272	NAFLD
SRR13762714	35472144	PRJNA698272	NAFLD
SRR13762717	35472144	PRJNA698272	NAFLD
SRR13762720	35472144	PRJNA698272	NAFLD
SRR13762728	35472144	PRJNA698272	NAFLD
SRR13762729	35472144	PRJNA698272	NAFLD
SRR13762730	35472144	PRJNA698272	NAFLD
SRR13762731	35472144	PRJNA698272	NAFLD
SRR13762732	35472144	PRJNA698272	NAFLD
SRR13762736	35472144	PRJNA698272	NAFLD
SRR13762739	35472144	PRJNA698272	NAFLD
SRR13762740	35472144	PRJNA698272	NAFLD
SRR13762741	35472144	PRJNA698272	NAFLD
SRR13762743	35472144	PRJNA698272	NAFLD
SRR13762744	35472144	PRJNA698272	NAFLD
SRR13762747	35472144	PRJNA698272	NAFLD
SRR13762749	35472144	PRJNA698272	NAFLD
SRR13762750	35472144	PRJNA698272	NAFLD
SRR13762752	35472144	PRJNA698272	NAFLD
SRR13762753	35472144	PRJNA698272	NAFLD
SRR13762754	35472144	PRJNA698272	NAFLD
SRR13762755	35472144	PRJNA698272	NAFLD
SRR13762757	35472144	PRJNA698272	NAFLD
SRR13762761	35472144	PRJNA698272	NAFLD
SRR13762763	35472144	PRJNA698272	NAFLD
SRR13762764	35472144	PRJNA698272	NAFLD
SRR13762766	35472144	PRJNA698272	NAFLD
SRR13762768	35472144	PRJNA698272	NAFLD
SRR14736940	35251791	PRJNA735021	Healthy
SRR14736950	35251791	PRJNA735021	Healthy
SRR14736961	35251791	PRJNA735021	Healthy
SRR14736963	35251791	PRJNA735021	Healthy
SRR14736965	35251791	PRJNA735021	Healthy
SRR14736966	35251791	PRJNA735021	Healthy
SRR14736967	35251791	PRJNA735021	Healthy
SRR14736968	35251791	PRJNA735021	Healthy
SRR14736969	35251791	PRJNA735021	Healthy
SRR14736970	35251791	PRJNA735021	Healthy
SRR14736971	35251791	PRJNA735021	Healthy
SRR14736972	35251791	PRJNA735021	Healthy
SRR14736973	35251791	PRJNA735021	Healthy
SRR14736974	35251791	PRJNA735021	Healthy
SRR14736975	35251791	PRJNA735021	Healthy
SRR14736976	35251791	PRJNA735021	Healthy
SRR14736977	35251791	PRJNA735021	Healthy
SRR14736978	35251791	PRJNA735021	Healthy
SRR14736979	35251791	PRJNA735021	Healthy
SRR14736980	35251791	PRJNA735021	Healthy
SRR14736981	35251791	PRJNA735021	Healthy
SRR14736982	35251791	PRJNA735021	Healthy
SRR14736983	35251791	PRJNA735021	Healthy
SRR14736984	35251791	PRJNA735021	Healthy
SRR14736985	35251791	PRJNA735021	Healthy
SRR14736986	35251791	PRJNA735021	Healthy
SRR14736987	35251791	PRJNA735021	Healthy
SRR14736988	35251791	PRJNA735021	Healthy
SRR14736989	35251791	PRJNA735021	Healthy
SRR14736990	35251791	PRJNA735021	Healthy
SRR14736991	35251791	PRJNA735021	Healthy
SRR14736992	35251791	PRJNA735021	Healthy
SRR14736993	35251791	PRJNA735021	Healthy
SRR14736994	35251791	PRJNA735021	Healthy
SRR14736995	35251791	PRJNA735021	Healthy
SRR14736996	35251791	PRJNA735021	Healthy
SRR14737006	35251791	PRJNA735021	Healthy
SRR14737017	35251791	PRJNA735021	Healthy
SRR14737024	35251791	PRJNA735021	Healthy
SRR14736941	35251791	PRJNA735021	RA
SRR14736942	35251791	PRJNA735021	RA
SRR14736943	35251791	PRJNA735021	RA
SRR14736944	35251791	PRJNA735021	RA
SRR14736945	35251791	PRJNA735021	RA
SRR14736946	35251791	PRJNA735021	RA
SRR14736947	35251791	PRJNA735021	RA
SRR14736948	35251791	PRJNA735021	RA
SRR14736949	35251791	PRJNA735021	RA
SRR14736951	35251791	PRJNA735021	RA
SRR14736952	35251791	PRJNA735021	RA
SRR14736953	35251791	PRJNA735021	RA
SRR14736954	35251791	PRJNA735021	RA
SRR14736955	35251791	PRJNA735021	RA
SRR14736956	35251791	PRJNA735021	RA
SRR14736957	35251791	PRJNA735021	RA
SRR14736958	35251791	PRJNA735021	RA
SRR14736959	35251791	PRJNA735021	RA
SRR14736960	35251791	PRJNA735021	RA
SRR14736962	35251791	PRJNA735021	RA
SRR14736964	35251791	PRJNA735021	RA
SRR14736997	35251791	PRJNA735021	RA
SRR14736998	35251791	PRJNA735021	RA
SRR14736999	35251791	PRJNA735021	RA
SRR14737000	35251791	PRJNA735021	RA
SRR14737001	35251791	PRJNA735021	RA
SRR14737002	35251791	PRJNA735021	RA
SRR14737003	35251791	PRJNA735021	RA
SRR14737004	35251791	PRJNA735021	RA
SRR14737005	35251791	PRJNA735021	RA
SRR14737007	35251791	PRJNA735021	RA
SRR14737008	35251791	PRJNA735021	RA
SRR14737009	35251791	PRJNA735021	RA
SRR14737010	35251791	PRJNA735021	RA
SRR14737011	35251791	PRJNA735021	RA
SRR14737012	35251791	PRJNA735021	RA
SRR14737013	35251791	PRJNA735021	RA
SRR14737014	35251791	PRJNA735021	RA
SRR14737015	35251791	PRJNA735021	RA
SRR14737016	35251791	PRJNA735021	RA
SRR14737018	35251791	PRJNA735021	RA
SRR14737019	35251791	PRJNA735021	RA
SRR14737020	35251791	PRJNA735021	RA
SRR14737021	35251791	PRJNA735021	RA
SRR14737022	35251791	PRJNA735021	RA
SRR14737023	35251791	PRJNA735021	RA
SRR14737025	35251791	PRJNA735021	RA
SRR15531404	35051423	PRJNA756382	T1DM
SRR15531405	35051423	PRJNA756382	T1DM
SRR15531406	35051423	PRJNA756382	T1DM
SRR15531407	35051423	PRJNA756382	T1DM
SRR15531408	35051423	PRJNA756382	T1DM
SRR15531409	35051423	PRJNA756382	T1DM
SRR15531410	35051423	PRJNA756382	T1DM
SRR15531411	35051423	PRJNA756382	T1DM
SRR15531412	35051423	PRJNA756382	T1DM
SRR15531413	35051423	PRJNA756382	T1DM
SRR15531414	35051423	PRJNA756382	T1DM
SRR15531415	35051423	PRJNA756382	T1DM
SRR15531416	35051423	PRJNA756382	Healthy
SRR15531417	35051423	PRJNA756382	Healthy
SRR15531418	35051423	PRJNA756382	Healthy
SRR15531419	35051423	PRJNA756382	Healthy
SRR15531421	35051423	PRJNA756382	T1DM
SRR15531422	35051423	PRJNA756382	T1DM
SRR15531423	35051423	PRJNA756382	T1DM
SRR15531424	35051423	PRJNA756382	Healthy
SRR15531425	35051423	PRJNA756382	T1DM
SRR15531426	35051423	PRJNA756382	T1DM
SRR15531427	35051423	PRJNA756382	T1DM
SRR15531428	35051423	PRJNA756382	T1DM
SRR15531429	35051423	PRJNA756382	T1DM
SRR15531430	35051423	PRJNA756382	T1DM
SRR15531431	35051423	PRJNA756382	T1DM
SRR15531432	35051423	PRJNA756382	T1DM
SRR15531433	35051423	PRJNA756382	Healthy
SRR15531434	35051423	PRJNA756382	Healthy
SRR15531435	35051423	PRJNA756382	Healthy
SRR15531436	35051423	PRJNA756382	T1DM
SRR15531437	35051423	PRJNA756382	Healthy
SRR15531438	35051423	PRJNA756382	Healthy
SRR15531439	35051423	PRJNA756382	Healthy
SRR15531440	35051423	PRJNA756382	T1DM
SRR15531441	35051423	PRJNA756382	T1DM
SRR15531442	35051423	PRJNA756382	T1DM
SRR15531443	35051423	PRJNA756382	T1DM
SRR15531444	35051423	PRJNA756382	T1DM
SRR15531445	35051423	PRJNA756382	T1DM
SRR15531446	35051423	PRJNA756382	T1DM
SRR15531447	35051423	PRJNA756382	T1DM
SRR15531448	35051423	PRJNA756382	T1DM
SRR15531449	35051423	PRJNA756382	T1DM
SRR15531450	35051423	PRJNA756382	T1DM
SRR15531451	35051423	PRJNA756382	T1DM
SRR15531452	35051423	PRJNA756382	T1DM
SRR15531453	35051423	PRJNA756382	T1DM
SRR15531454	35051423	PRJNA756382	T1DM
SRR15531455	35051423	PRJNA756382	T1DM
SRR15531457	35051423	PRJNA756382	T1DM
SRR15531458	35051423	PRJNA756382	Healthy
SRR15531459	35051423	PRJNA756382	T1DM
SRR15531460	35051423	PRJNA756382	T1DM
SRR15531461	35051423	PRJNA756382	T1DM
SRR15531462	35051423	PRJNA756382	T1DM
SRR15531463	35051423	PRJNA756382	T1DM
SRR15531464	35051423	PRJNA756382	T1DM
SRR15531465	35051423	PRJNA756382	T1DM
SRR15531466	35051423	PRJNA756382	T1DM
SRR15531467	35051423	PRJNA756382	T1DM
SRR15531468	35051423	PRJNA756382	T1DM
SRR15531469	35051423	PRJNA756382	Healthy
SRR15531470	35051423	PRJNA756382	T1DM
SRR15531471	35051423	PRJNA756382	T1DM
SRR15531472	35051423	PRJNA756382	Healthy
SRR15531473	35051423	PRJNA756382	Healthy
SRR15531474	35051423	PRJNA756382	Healthy
SRR15531475	35051423	PRJNA756382	T1DM
SRR15531476	35051423	PRJNA756382	T1DM
SRR15531477	35051423	PRJNA756382	Healthy
SRR15531478	35051423	PRJNA756382	Healthy
SRR15531479	35051423	PRJNA756382	Healthy
SRR15531480	35051423	PRJNA756382	Healthy
SRR15531481	35051423	PRJNA756382	Healthy
SRR15531482	35051423	PRJNA756382	Healthy
SRR15531483	35051423	PRJNA756382	Healthy
SRR15531484	35051423	PRJNA756382	T1DM
SRR15531486	35051423	PRJNA756382	Healthy
SRR15531487	35051423	PRJNA756382	Healthy
SRR15531488	35051423	PRJNA756382	Healthy
SRR15531489	35051423	PRJNA756382	Healthy
SRR15531490	35051423	PRJNA756382	Healthy
SRR15531491	35051423	PRJNA756382	Healthy
SRR15531492	35051423	PRJNA756382	T1DM
SRR15531493	35051423	PRJNA756382	T1DM
SRR15531494	35051423	PRJNA756382	T1DM
SRR15531495	35051423	PRJNA756382	Healthy
SRR15531496	35051423	PRJNA756382	Healthy
SRR15531497	35051423	PRJNA756382	Healthy
SRR15531498	35051423	PRJNA756382	Healthy
SRR15531499	35051423	PRJNA756382	T1DM
SRR15531501	35051423	PRJNA756382	Healthy
SRR15531502	35051423	PRJNA756382	Healthy
SRR15531503	35051423	PRJNA756382	Healthy
SRR15531504	35051423	PRJNA756382	Healthy
SRR15531505	35051423	PRJNA756382	T1DM
SRR15531507	35051423	PRJNA756382	T1DM
SRR15531508	35051423	PRJNA756382	Healthy
SRR15531509	35051423	PRJNA756382	T1DM
SRR15531510	35051423	PRJNA756382	T1DM
SRR15531511	35051423	PRJNA756382	T1DM
SRR15531512	35051423	PRJNA756382	T1DM
SRR15531513	35051423	PRJNA756382	T1DM
SRR15531514	35051423	PRJNA756382	Healthy
SRR15531515	35051423	PRJNA756382	Healthy
SRR15531516	35051423	PRJNA756382	Healthy
SRR15531517	35051423	PRJNA756382	T1DM
SRR15531518	35051423	PRJNA756382	T1DM
SRR15531519	35051423	PRJNA756382	T1DM
SRR15531520	35051423	PRJNA756382	T1DM
SRR15531521	35051423	PRJNA756382	T1DM
SRR15531522	35051423	PRJNA756382	T1DM
SRR15531523	35051423	PRJNA756382	T1DM
SRR15531524	35051423	PRJNA756382	T1DM
SRR15531525	35051423	PRJNA756382	Healthy
SRR15531526	35051423	PRJNA756382	Healthy
SRR15531527	35051423	PRJNA756382	Healthy
SRR15531528	35051423	PRJNA756382	Healthy
SRR15531529	35051423	PRJNA756382	Healthy
SRR15531530	35051423	PRJNA756382	T1DM
SRR15531531	35051423	PRJNA756382	Healthy
SRR15531532	35051423	PRJNA756382	T1DM
SRR15531533	35051423	PRJNA756382	T1DM
SRR15531534	35051423	PRJNA756382	T1DM
SRR15531535	35051423	PRJNA756382	T1DM
SRR15531536	35051423	PRJNA756382	T1DM
SRR15531537	35051423	PRJNA756382	T1DM
SRR15531538	35051423	PRJNA756382	T1DM
SRR15531539	35051423	PRJNA756382	T1DM
SRR15531540	35051423	PRJNA756382	T1DM
SRR15531541	35051423	PRJNA756382	T1DM
SRR15531542	35051423	PRJNA756382	T1DM
SRR15531543	35051423	PRJNA756382	T1DM
SRR15531544	35051423	PRJNA756382	T1DM
SRR15531545	35051423	PRJNA756382	Healthy
SRR15531546	35051423	PRJNA756382	Healthy
SRR15531547	35051423	PRJNA756382	T1DM
SRR15531548	35051423	PRJNA756382	T1DM
SRR15531549	35051423	PRJNA756382	Healthy
SRR15531550	35051423	PRJNA756382	Healthy
SRR15531551	35051423	PRJNA756382	Healthy
SRR15531552	35051423	PRJNA756382	T1DM
SRR15531555	35051423	PRJNA756382	Healthy
SRR15531556	35051423	PRJNA756382	Healthy
SRR15531557	35051423	PRJNA756382	T1DM
SRR15531558	35051423	PRJNA756382	T1DM
SRR15531559	35051423	PRJNA756382	Healthy
SRR15531560	35051423	PRJNA756382	Healthy
SRR15531561	35051423	PRJNA756382	T1DM
SRR15531562	35051423	PRJNA756382	T1DM
SRR15531563	35051423	PRJNA756382	T1DM
SRR15531564	35051423	PRJNA756382	T1DM
SRR15531565	35051423	PRJNA756382	T1DM
Fungi0484	35017200	CNP0002114	Healthy
Fungi1615	35017200	CNP0002114	Healthy
Fungi1574	35017200	CNP0002114	Healthy
Fungi0527	35017200	CNP0002114	Healthy
Fungi0947	35017200	CNP0002114	Healthy
Fungi0723	35017200	CNP0002114	Healthy
Fungi0280	35017200	CNP0002114	Healthy
Fungi0597	35017200	CNP0002114	Healthy
Fungi0209	35017200	CNP0002114	Healthy
Fungi1100	35017200	CNP0002114	Healthy
Fungi0873	35017200	CNP0002114	Healthy
Fungi1597	35017200	CNP0002114	Healthy
Fungi0593	35017200	CNP0002114	Healthy
Fungi0657	35017200	CNP0002114	Healthy
Fungi1490	35017200	CNP0002114	Healthy
Fungi0624	35017200	CNP0002114	Healthy
Fungi0160	35017200	CNP0002114	Healthy
Fungi0349	35017200	CNP0002114	Healthy
Fungi1612	35017200	CNP0002114	Healthy
Fungi0394	35017200	CNP0002114	Healthy
Fungi0707	35017200	CNP0002114	Healthy
Fungi0982	35017200	CNP0002114	Healthy
Fungi0558	35017200	CNP0002114	Healthy
Fungi0783	35017200	CNP0002114	Healthy
Fungi0963	35017200	CNP0002114	Healthy
Fungi1461	35017200	CNP0002114	Healthy
Fungi1249	35017200	CNP0002114	Healthy
Fungi0171	35017200	CNP0002114	Healthy
Fungi1463	35017200	CNP0002114	Healthy
Fungi0335	35017200	CNP0002114	Healthy
Fungi0598	35017200	CNP0002114	Healthy
Fungi1593	35017200	CNP0002114	Healthy
Fungi1341	35017200	CNP0002114	Healthy
Fungi0510	35017200	CNP0002114	Healthy
Fungi1475	35017200	CNP0002114	Healthy
Fungi1532	35017200	CNP0002114	Healthy
Fungi0066	35017200	CNP0002114	Healthy
Fungi0815	35017200	CNP0002114	Healthy
Fungi1384	35017200	CNP0002114	Healthy
Fungi0177	35017200	CNP0002114	Healthy
Fungi1448	35017200	CNP0002114	Healthy
Fungi0420	35017200	CNP0002114	Healthy
Fungi0359	35017200	CNP0002114	Healthy
Fungi1508	35017200	CNP0002114	Healthy
Fungi0179	35017200	CNP0002114	Healthy
Fungi1292	35017200	CNP0002114	Healthy
Fungi1488	35017200	CNP0002114	Healthy
Fungi0303	35017200	CNP0002114	Healthy
Fungi1311	35017200	CNP0002114	Healthy
Fungi0001	35017200	CNP0002114	Healthy
Fungi0152	35017200	CNP0002114	Healthy
Fungi1166	35017200	CNP0002114	Healthy
Fungi1103	35017200	CNP0002114	Healthy
Fungi1437	35017200	CNP0002114	Healthy
Fungi1579	35017200	CNP0002114	Healthy
Fungi1218	35017200	CNP0002114	Healthy
Fungi0430	35017200	CNP0002114	Healthy
Fungi0302	35017200	CNP0002114	Healthy
Fungi1309	35017200	CNP0002114	Healthy
Fungi1518	35017200	CNP0002114	Healthy
Fungi0974	35017200	CNP0002114	Healthy
Fungi1554	35017200	CNP0002114	Healthy
Fungi0705	35017200	CNP0002114	Healthy
Fungi1158	35017200	CNP0002114	Healthy
Fungi0881	35017200	CNP0002114	Healthy
Fungi0629	35017200	CNP0002114	Healthy
Fungi1427	35017200	CNP0002114	Healthy
Fungi0662	35017200	CNP0002114	Healthy
Fungi1570	35017200	CNP0002114	Healthy
Fungi1383	35017200	CNP0002114	Healthy
Fungi0733	35017200	CNP0002114	Healthy
Fungi1334	35017200	CNP0002114	Healthy
Fungi1079	35017200	CNP0002114	Healthy
Fungi0487	35017200	CNP0002114	Healthy
Fungi0121	35017200	CNP0002114	Healthy
Fungi0457	35017200	CNP0002114	Healthy
Fungi1422	35017200	CNP0002114	Healthy
Fungi0174	35017200	CNP0002114	Healthy
Fungi1313	35017200	CNP0002114	Healthy
Fungi0126	35017200	CNP0002114	Healthy
Fungi1442	35017200	CNP0002114	Healthy
Fungi1563	35017200	CNP0002114	Healthy
Fungi0852	35017200	CNP0002114	Healthy
Fungi1443	35017200	CNP0002114	Healthy
Fungi0572	35017200	CNP0002114	Healthy
Fungi1603	35017200	CNP0002114	Healthy
Fungi0142	35017200	CNP0002114	Healthy
Fungi1624	35017200	CNP0002114	Healthy
Fungi0814	35017200	CNP0002114	Healthy
Fungi0693	35017200	CNP0002114	Healthy
Fungi0535	35017200	CNP0002114	Healthy
Fungi1469	35017200	CNP0002114	Healthy
Fungi0542	35017200	CNP0002114	Healthy
Fungi0516	35017200	CNP0002114	Healthy
Fungi1435	35017200	CNP0002114	Healthy
Fungi1145	35017200	CNP0002114	Healthy
Fungi1178	35017200	CNP0002114	Healthy
Fungi1191	35017200	CNP0002114	Healthy
Fungi0648	35017200	CNP0002114	Healthy
Fungi1087	35017200	CNP0002114	Healthy
Fungi0346	35017200	CNP0002114	Healthy
Fungi0964	35017200	CNP0002114	Healthy
Fungi1294	35017200	CNP0002114	Healthy
Fungi0912	35017200	CNP0002114	Healthy
Fungi0942	35017200	CNP0002114	Healthy
Fungi0266	35017200	CNP0002114	Healthy
Fungi0006	35017200	CNP0002114	Healthy
Fungi0515	35017200	CNP0002114	Healthy
Fungi0385	35017200	CNP0002114	Healthy
Fungi0352	35017200	CNP0002114	Healthy
Fungi0717	35017200	CNP0002114	Healthy
Fungi1485	35017200	CNP0002114	Healthy
Fungi0528	35017200	CNP0002114	Healthy
Fungi1611	35017200	CNP0002114	Healthy
Fungi1392	35017200	CNP0002114	Healthy
Fungi0828	35017200	CNP0002114	Healthy
Fungi1220	35017200	CNP0002114	Healthy
Fungi1495	35017200	CNP0002114	Healthy
Fungi1084	35017200	CNP0002114	Healthy
Fungi1452	35017200	CNP0002114	Healthy
Fungi1401	35017200	CNP0002114	Healthy
Fungi0767	35017200	CNP0002114	Healthy
Fungi1251	35017200	CNP0002114	Healthy
Fungi0954	35017200	CNP0002114	Healthy
Fungi1157	35017200	CNP0002114	Healthy
Fungi1195	35017200	CNP0002114	Healthy
Fungi0678	35017200	CNP0002114	Healthy
Fungi1246	35017200	CNP0002114	Healthy
Fungi1062	35017200	CNP0002114	Healthy
Fungi0415	35017200	CNP0002114	Healthy
Fungi0955	35017200	CNP0002114	Healthy
Fungi1123	35017200	CNP0002114	Healthy
Fungi0489	35017200	CNP0002114	Healthy
Fungi1093	35017200	CNP0002114	Healthy
Fungi0419	35017200	CNP0002114	Healthy
Fungi0563	35017200	CNP0002114	Healthy
Fungi1237	35017200	CNP0002114	Healthy
Fungi0937	35017200	CNP0002114	Healthy
Fungi0424	35017200	CNP0002114	Healthy
Fungi0686	35017200	CNP0002114	Healthy
Fungi0972	35017200	CNP0002114	Healthy
Fungi1150	35017200	CNP0002114	Healthy
Fungi0741	35017200	CNP0002114	Healthy
Fungi0471	35017200	CNP0002114	Healthy
Fungi0543	35017200	CNP0002114	Healthy
Fungi0435	35017200	CNP0002114	Healthy
Fungi1439	35017200	CNP0002114	Healthy
Fungi1405	35017200	CNP0002114	Healthy
Fungi1626	35017200	CNP0002114	Healthy
Fungi1198	35017200	CNP0002114	Healthy
Fungi0106	35017200	CNP0002114	Healthy
Fungi1527	35017200	CNP0002114	Healthy
Fungi0442	35017200	CNP0002114	Healthy
Fungi0665	35017200	CNP0002114	Healthy
Fungi1409	35017200	CNP0002114	Healthy
Fungi1374	35017200	CNP0002114	Healthy
Fungi1428	35017200	CNP0002114	Healthy
Fungi1097	35017200	CNP0002114	Healthy
Fungi1037	35017200	CNP0002114	Healthy
Fungi1476	35017200	CNP0002114	Healthy
Fungi0970	35017200	CNP0002114	Healthy
Fungi0055	35017200	CNP0002114	Healthy
Fungi1236	35017200	CNP0002114	Healthy
Fungi0760	35017200	CNP0002114	Healthy
Fungi0920	35017200	CNP0002114	Healthy
Fungi0848	35017200	CNP0002114	Healthy
Fungi0611	35017200	CNP0002114	Healthy
Fungi0574	35017200	CNP0002114	Healthy
Fungi0928	35017200	CNP0002114	Healthy
Fungi1002	35017200	CNP0002114	Healthy
Fungi0083	35017200	CNP0002114	Healthy
Fungi0378	35017200	CNP0002114	Healthy
Fungi1517	35017200	CNP0002114	Healthy
Fungi0078	35017200	CNP0002114	Healthy
Fungi1444	35017200	CNP0002114	Healthy
Fungi0998	35017200	CNP0002114	Healthy
Fungi1240	35017200	CNP0002114	Healthy
Fungi1470	35017200	CNP0002114	Healthy
Fungi1432	35017200	CNP0002114	Healthy
Fungi0136	35017200	CNP0002114	Healthy
Fungi0956	35017200	CNP0002114	Healthy
Fungi0833	35017200	CNP0002114	Healthy
Fungi1213	35017200	CNP0002114	Healthy
Fungi0273	35017200	CNP0002114	Healthy
Fungi1559	35017200	CNP0002114	Healthy
Fungi0250	35017200	CNP0002114	Healthy
Fungi0134	35017200	CNP0002114	Healthy
Fungi0299	35017200	CNP0002114	Healthy
Fungi0019	35017200	CNP0002114	Healthy
Fungi0170	35017200	CNP0002114	Healthy
Fungi0319	35017200	CNP0002114	Healthy
Fungi1116	35017200	CNP0002114	Healthy
Fungi0149	35017200	CNP0002114	Healthy
Fungi0896	35017200	CNP0002114	Healthy
Fungi0017	35017200	CNP0002114	Healthy
Fungi1438	35017200	CNP0002114	Healthy
Fungi1256	35017200	CNP0002114	Healthy
Fungi0601	35017200	CNP0002114	Healthy
Fungi1098	35017200	CNP0002114	Healthy
Fungi0785	35017200	CNP0002114	Healthy
Fungi0047	35017200	CNP0002114	Healthy
Fungi1631	35017200	CNP0002114	Healthy
Fungi1046	35017200	CNP0002114	Healthy
Fungi1179	35017200	CNP0002114	Healthy
Fungi1209	35017200	CNP0002114	Healthy
Fungi0866	35017200	CNP0002114	Healthy
Fungi0578	35017200	CNP0002114	Healthy
Fungi0951	35017200	CNP0002114	Healthy
Fungi1466	35017200	CNP0002114	Healthy
Fungi0371	35017200	CNP0002114	Healthy
Fungi0960	35017200	CNP0002114	Healthy
Fungi0652	35017200	CNP0002114	Healthy
Fungi0803	35017200	CNP0002114	Healthy
Fungi1378	35017200	CNP0002114	Healthy
Fungi1377	35017200	CNP0002114	Healthy
Fungi1277	35017200	CNP0002114	Healthy
Fungi1096	35017200	CNP0002114	Healthy
Fungi1203	35017200	CNP0002114	Healthy
Fungi1301	35017200	CNP0002114	Healthy
Fungi0376	35017200	CNP0002114	Healthy
Fungi0108	35017200	CNP0002114	Healthy
Fungi1273	35017200	CNP0002114	Healthy
Fungi0889	35017200	CNP0002114	Healthy
Fungi0905	35017200	CNP0002114	Healthy
Fungi1446	35017200	CNP0002114	Healthy
Fungi0094	35017200	CNP0002114	Healthy
Fungi1565	35017200	CNP0002114	Healthy
Fungi1599	35017200	CNP0002114	Healthy
Fungi0200	35017200	CNP0002114	Healthy
Fungi1349	35017200	CNP0002114	Healthy
Fungi0616	35017200	CNP0002114	Healthy
Fungi0180	35017200	CNP0002114	Healthy
Fungi0822	35017200	CNP0002114	Healthy
Fungi0271	35017200	CNP0002114	Healthy
Fungi0669	35017200	CNP0002114	Healthy
Fungi0978	35017200	CNP0002114	Healthy
Fungi1420	35017200	CNP0002114	Healthy
Fungi0859	35017200	CNP0002114	Healthy
Fungi0851	35017200	CNP0002114	Healthy
Fungi0175	35017200	CNP0002114	Healthy
Fungi0980	35017200	CNP0002114	Healthy
Fungi1082	35017200	CNP0002114	Healthy
Fungi0402	35017200	CNP0002114	Healthy
Fungi1627	35017200	CNP0002114	Healthy
Fungi0437	35017200	CNP0002114	Healthy
Fungi0133	35017200	CNP0002114	Healthy
Fungi0381	35017200	CNP0002114	Healthy
Fungi0086	35017200	CNP0002114	Healthy
Fungi0870	35017200	CNP0002114	Healthy
Fungi0940	35017200	CNP0002114	Healthy
Fungi0458	35017200	CNP0002114	Healthy
Fungi1386	35017200	CNP0002114	Healthy
Fungi1513	35017200	CNP0002114	Healthy
Fungi0977	35017200	CNP0002114	Healthy
Fungi1549	35017200	CNP0002114	Healthy
Fungi0666	35017200	CNP0002114	Healthy
Fungi1090	35017200	CNP0002114	Healthy
Fungi1304	35017200	CNP0002114	Healthy
Fungi1233	35017200	CNP0002114	Healthy
Fungi1281	35017200	CNP0002114	Healthy
Fungi0168	35017200	CNP0002114	Healthy
Fungi0197	35017200	CNP0002114	Healthy
Fungi0407	35017200	CNP0002114	Healthy
Fungi0625	35017200	CNP0002114	Healthy
Fungi0654	35017200	CNP0002114	Healthy
Fungi0831	35017200	CNP0002114	Healthy
Fungi0186	35017200	CNP0002114	Healthy
Fungi0671	35017200	CNP0002114	Healthy
Fungi0257	35017200	CNP0002114	Healthy
Fungi1453	35017200	CNP0002114	Healthy
Fungi0087	35017200	CNP0002114	Healthy
Fungi0622	35017200	CNP0002114	Healthy
Fungi0617	35017200	CNP0002114	Healthy
Fungi0039	35017200	CNP0002114	Healthy
Fungi1167	35017200	CNP0002114	Healthy
Fungi0877	35017200	CNP0002114	Healthy
Fungi0095	35017200	CNP0002114	Healthy
Fungi0331	35017200	CNP0002114	Healthy
Fungi0356	35017200	CNP0002114	Healthy
Fungi0100	35017200	CNP0002114	Healthy
Fungi0425	35017200	CNP0002114	Healthy
Fungi0026	35017200	CNP0002114	Healthy
Fungi0357	35017200	CNP0002114	Healthy
Fungi1609	35017200	CNP0002114	Healthy
Fungi0482	35017200	CNP0002114	Healthy
Fungi1134	35017200	CNP0002114	Healthy
Fungi1149	35017200	CNP0002114	Healthy
Fungi0591	35017200	CNP0002114	Healthy
Fungi1560	35017200	CNP0002114	Healthy
Fungi1354	35017200	CNP0002114	Healthy
Fungi0480	35017200	CNP0002114	Healthy
Fungi0277	35017200	CNP0002114	Healthy
Fungi1285	35017200	CNP0002114	Healthy
Fungi0004	35017200	CNP0002114	Healthy
Fungi0689	35017200	CNP0002114	Healthy
Fungi0549	35017200	CNP0002114	Healthy
Fungi0853	35017200	CNP0002114	Healthy
Fungi0957	35017200	CNP0002114	Healthy
Fungi0046	35017200	CNP0002114	Healthy
Fungi1416	35017200	CNP0002114	Healthy
Fungi0645	35017200	CNP0002114	Healthy
Fungi0491	35017200	CNP0002114	Healthy
Fungi0821	35017200	CNP0002114	Healthy
Fungi1025	35017200	CNP0002114	Healthy
Fungi1038	35017200	CNP0002114	Healthy
Fungi1335	35017200	CNP0002114	Healthy
Fungi0921	35017200	CNP0002114	Healthy
Fungi1328	35017200	CNP0002114	Healthy
Fungi0165	35017200	CNP0002114	Healthy
Fungi0860	35017200	CNP0002114	Healthy
Fungi1529	35017200	CNP0002114	Healthy
Fungi1024	35017200	CNP0002114	Healthy
Fungi1174	35017200	CNP0002114	Healthy
Fungi0237	35017200	CNP0002114	Healthy
Fungi0664	35017200	CNP0002114	Healthy
Fungi1400	35017200	CNP0002114	Healthy
Fungi0470	35017200	CNP0002114	Healthy
Fungi0232	35017200	CNP0002114	Healthy
Fungi1245	35017200	CNP0002114	Healthy
Fungi1114	35017200	CNP0002114	Healthy
Fungi0423	35017200	CNP0002114	Healthy
Fungi0522	35017200	CNP0002114	Healthy
Fungi0915	35017200	CNP0002114	Healthy
Fungi0290	35017200	CNP0002114	Healthy
Fungi0946	35017200	CNP0002114	Healthy
Fungi1361	35017200	CNP0002114	Healthy
Fungi0962	35017200	CNP0002114	Healthy
Fungi0670	35017200	CNP0002114	Healthy
Fungi0084	35017200	CNP0002114	Healthy
Fungi1519	35017200	CNP0002114	Healthy
Fungi1142	35017200	CNP0002114	Healthy
Fungi0281	35017200	CNP0002114	Healthy
Fungi0428	35017200	CNP0002114	Healthy
Fungi1352	35017200	CNP0002114	Healthy
Fungi1556	35017200	CNP0002114	Healthy
Fungi0274	35017200	CNP0002114	Healthy
Fungi1296	35017200	CNP0002114	Healthy
Fungi0756	35017200	CNP0002114	Healthy
Fungi1248	35017200	CNP0002114	Healthy
Fungi1371	35017200	CNP0002114	Healthy
Fungi0366	35017200	CNP0002114	Healthy
Fungi1364	35017200	CNP0002114	Healthy
Fungi0959	35017200	CNP0002114	Healthy
Fungi0354	35017200	CNP0002114	Healthy
Fungi0329	35017200	CNP0002114	Healthy
Fungi1408	35017200	CNP0002114	Healthy
Fungi1403	35017200	CNP0002114	Healthy
Fungi0847	35017200	CNP0002114	Healthy
Fungi1357	35017200	CNP0002114	Healthy
Fungi0840	35017200	CNP0002114	Healthy
Fungi0144	35017200	CNP0002114	Healthy
Fungi0901	35017200	CNP0002114	Healthy
Fungi1028	35017200	CNP0002114	Healthy
Fungi0016	35017200	CNP0002114	Healthy
Fungi0372	35017200	CNP0002114	Healthy
Fungi0052	35017200	CNP0002114	Healthy
Fungi0644	35017200	CNP0002114	Healthy
Fungi0925	35017200	CNP0002114	Healthy
Fungi0630	35017200	CNP0002114	Healthy
Fungi0726	35017200	CNP0002114	Healthy
Fungi1351	35017200	CNP0002114	Healthy
Fungi0439	35017200	CNP0002114	Healthy
Fungi1322	35017200	CNP0002114	Healthy
Fungi0888	35017200	CNP0002114	Healthy
Fungi0883	35017200	CNP0002114	Healthy
Fungi1140	35017200	CNP0002114	Healthy
Fungi0320	35017200	CNP0002114	Healthy
Fungi1367	35017200	CNP0002114	Healthy
Fungi1429	35017200	CNP0002114	Healthy
Fungi0607	35017200	CNP0002114	Healthy
Fungi0358	35017200	CNP0002114	Healthy
Fungi0699	35017200	CNP0002114	Healthy
Fungi0856	35017200	CNP0002114	Healthy
Fungi0301	35017200	CNP0002114	Healthy
Fungi0418	35017200	CNP0002114	Healthy
Fungi1445	35017200	CNP0002114	Healthy
Fungi1219	35017200	CNP0002114	Healthy
Fungi0023	35017200	CNP0002114	Healthy
Fungi0099	35017200	CNP0002114	Healthy
Fungi1104	35017200	CNP0002114	Healthy
Fungi0135	35017200	CNP0002114	Healthy
Fungi0605	35017200	CNP0002114	Healthy
Fungi0184	35017200	CNP0002114	Healthy
Fungi0060	35017200	CNP0002114	Healthy
Fungi1031	35017200	CNP0002114	Healthy
Fungi0426	35017200	CNP0002114	Healthy
Fungi1633	35017200	CNP0002114	Healthy
Fungi0582	35017200	CNP0002114	Healthy
Fungi0728	35017200	CNP0002114	Healthy
Fungi1520	35017200	CNP0002114	Healthy
Fungi0344	35017200	CNP0002114	Healthy
Fungi1419	35017200	CNP0002114	Healthy
Fungi0363	35017200	CNP0002114	Healthy
Fungi1602	35017200	CNP0002114	Healthy
Fungi1577	35017200	CNP0002114	Healthy
Fungi0565	35017200	CNP0002114	Healthy
Fungi1217	35017200	CNP0002114	Healthy
Fungi0449	35017200	CNP0002114	Healthy
Fungi0990	35017200	CNP0002114	Healthy
Fungi1101	35017200	CNP0002114	Healthy
Fungi0502	35017200	CNP0002114	Healthy
Fungi0855	35017200	CNP0002114	Healthy
Fungi1212	35017200	CNP0002114	Healthy
Fungi0310	35017200	CNP0002114	Healthy
Fungi0020	35017200	CNP0002114	Healthy
Fungi0091	35017200	CNP0002114	Healthy
Fungi1542	35017200	CNP0002114	Healthy
Fungi0318	35017200	CNP0002114	Healthy
Fungi0910	35017200	CNP0002114	Healthy
Fungi0680	35017200	CNP0002114	Healthy
Fungi0059	35017200	CNP0002114	Healthy
Fungi0293	35017200	CNP0002114	Healthy
Fungi0819	35017200	CNP0002114	Healthy
Fungi0409	35017200	CNP0002114	Healthy
Fungi1139	35017200	CNP0002114	Healthy
Fungi1510	35017200	CNP0002114	Healthy
Fungi0968	35017200	CNP0002114	Healthy
Fungi0260	35017200	CNP0002114	Healthy
Fungi1564	35017200	CNP0002114	Healthy
Fungi0698	35017200	CNP0002114	Healthy
Fungi1553	35017200	CNP0002114	Healthy
Fungi0490	35017200	CNP0002114	Healthy
Fungi0789	35017200	CNP0002114	Healthy
Fungi1375	35017200	CNP0002114	Healthy
Fungi1499	35017200	CNP0002114	Healthy
Fungi1194	35017200	CNP0002114	Healthy
Fungi1318	35017200	CNP0002114	Healthy
Fungi0226	35017200	CNP0002114	Healthy
Fungi1264	35017200	CNP0002114	Healthy
Fungi0603	35017200	CNP0002114	Healthy
Fungi1299	35017200	CNP0002114	Healthy
Fungi1041	35017200	CNP0002114	Healthy
Fungi0909	35017200	CNP0002114	Healthy
Fungi0975	35017200	CNP0002114	Healthy
Fungi1526	35017200	CNP0002114	Healthy
Fungi0540	35017200	CNP0002114	Healthy
Fungi1131	35017200	CNP0002114	Healthy
Fungi0118	35017200	CNP0002114	Healthy
Fungi0627	35017200	CNP0002114	Healthy
Fungi0010	35017200	CNP0002114	Healthy
Fungi0154	35017200	CNP0002114	Healthy
Fungi0876	35017200	CNP0002114	Healthy
Fungi0122	35017200	CNP0002114	Healthy
Fungi0396	35017200	CNP0002114	Healthy
Fungi1255	35017200	CNP0002114	Healthy
Fungi1573	35017200	CNP0002114	Healthy
Fungi1202	35017200	CNP0002114	Healthy
Fungi1534	35017200	CNP0002114	Healthy
Fungi0373	35017200	CNP0002114	Healthy
Fungi0894	35017200	CNP0002114	Healthy
Fungi1003	35017200	CNP0002114	Healthy
Fungi0774	35017200	CNP0002114	Healthy
Fungi0749	35017200	CNP0002114	Healthy
Fungi0602	35017200	CNP0002114	Healthy
Fungi1509	35017200	CNP0002114	Healthy
Fungi1187	35017200	CNP0002114	Healthy
Fungi1136	35017200	CNP0002114	Healthy
Fungi0069	35017200	CNP0002114	Healthy
Fungi0178	35017200	CNP0002114	Healthy
Fungi0861	35017200	CNP0002114	Healthy
Fungi0763	35017200	CNP0002114	Healthy
Fungi1578	35017200	CNP0002114	Healthy
Fungi0838	35017200	CNP0002114	Healthy
Fungi1411	35017200	CNP0002114	Healthy
Fungi1013	35017200	CNP0002114	Healthy
Fungi0413	35017200	CNP0002114	Healthy
Fungi0519	35017200	CNP0002114	Healthy
Fungi1232	35017200	CNP0002114	Healthy
Fungi1268	35017200	CNP0002114	Healthy
Fungi1117	35017200	CNP0002114	Healthy
Fungi0314	35017200	CNP0002114	Healthy
Fungi1617	35017200	CNP0002114	Healthy
Fungi0786	35017200	CNP0002114	Healthy
Fungi0146	35017200	CNP0002114	Healthy
Fungi1562	35017200	CNP0002114	Healthy
Fungi0588	35017200	CNP0002114	Healthy
Fungi0679	35017200	CNP0002114	Healthy
Fungi0073	35017200	CNP0002114	Healthy
Fungi0496	35017200	CNP0002114	Healthy
Fungi1254	35017200	CNP0002114	Healthy
Fungi1152	35017200	CNP0002114	Healthy
Fungi1288	35017200	CNP0002114	Healthy
Fungi0080	35017200	CNP0002114	Healthy
Fungi0544	35017200	CNP0002114	Healthy
Fungi0403	35017200	CNP0002114	Healthy
Fungi0297	35017200	CNP0002114	Healthy
Fungi0287	35017200	CNP0002114	Healthy
Fungi1181	35017200	CNP0002114	Healthy
Fungi0081	35017200	CNP0002114	Healthy
Fungi0745	35017200	CNP0002114	Healthy
Fungi0477	35017200	CNP0002114	Healthy
Fungi1259	35017200	CNP0002114	Healthy
Fungi1247	35017200	CNP0002114	Healthy
Fungi0517	35017200	CNP0002114	Healthy
Fungi1368	35017200	CNP0002114	Healthy
Fungi1478	35017200	CNP0002114	Healthy
Fungi0355	35017200	CNP0002114	Healthy
Fungi0744	35017200	CNP0002114	Healthy
Fungi1582	35017200	CNP0002114	Healthy
Fungi0508	35017200	CNP0002114	Healthy
Fungi1410	35017200	CNP0002114	Healthy
Fungi0683	35017200	CNP0002114	Healthy
Fungi1342	35017200	CNP0002114	Healthy
Fungi0429	35017200	CNP0002114	Healthy
Fungi0768	35017200	CNP0002114	Healthy
Fungi0459	35017200	CNP0002114	Healthy
Fungi1381	35017200	CNP0002114	Healthy
Fungi1491	35017200	CNP0002114	Healthy
Fungi0708	35017200	CNP0002114	Healthy
Fungi1605	35017200	CNP0002114	Healthy
Fungi0316	35017200	CNP0002114	Healthy
Fungi1215	35017200	CNP0002114	Healthy
Fungi0791	35017200	CNP0002114	Healthy
Fungi0663	35017200	CNP0002114	Healthy
Fungi1223	35017200	CNP0002114	Healthy
Fungi1132	35017200	CNP0002114	Healthy
Fungi0215	35017200	CNP0002114	Healthy
Fungi0076	35017200	CNP0002114	Healthy
Fungi0606	35017200	CNP0002114	Healthy
Fungi1184	35017200	CNP0002114	Healthy
Fungi1115	35017200	CNP0002114	Healthy
Fungi1173	35017200	CNP0002114	Healthy
Fungi1449	35017200	CNP0002114	Healthy
Fungi0641	35017200	CNP0002114	Healthy
Fungi1238	35017200	CNP0002114	Healthy
Fungi0029	35017200	CNP0002114	Healthy
Fungi1503	35017200	CNP0002114	Healthy
Fungi0976	35017200	CNP0002114	Healthy
Fungi0119	35017200	CNP0002114	Healthy
Fungi0811	35017200	CNP0002114	Healthy
Fungi1629	35017200	CNP0002114	Healthy
Fungi1155	35017200	CNP0002114	Healthy
Fungi0985	35017200	CNP0002114	Healthy
Fungi1069	35017200	CNP0002114	Healthy
Fungi1434	35017200	CNP0002114	Healthy
Fungi1135	35017200	CNP0002114	Healthy
Fungi1397	35017200	CNP0002114	Healthy
Fungi0279	35017200	CNP0002114	Healthy
Fungi0263	35017200	CNP0002114	Healthy
Fungi1406	35017200	CNP0002114	Healthy
Fungi1010	35017200	CNP0002114	Healthy
Fungi0521	35017200	CNP0002114	Healthy
Fungi0473	35017200	CNP0002114	Healthy
Fungi1186	35017200	CNP0002114	Healthy
Fungi1502	35017200	CNP0002114	Healthy
Fungi0637	35017200	CNP0002114	Healthy
Fungi0924	35017200	CNP0002114	Healthy
Fungi1063	35017200	CNP0002114	Healthy
Fungi0283	35017200	CNP0002114	Healthy
Fungi1095	35017200	CNP0002114	Healthy
Fungi1331	35017200	CNP0002114	Healthy
Fungi0878	35017200	CNP0002114	Healthy
Fungi0151	35017200	CNP0002114	Healthy
Fungi1009	35017200	CNP0002114	Healthy
Fungi1530	35017200	CNP0002114	Healthy
Fungi0967	35017200	CNP0002114	Healthy
Fungi1596	35017200	CNP0002114	Healthy
Fungi0462	35017200	CNP0002114	Healthy
Fungi0579	35017200	CNP0002114	Healthy
Fungi0089	35017200	CNP0002114	Healthy
Fungi0336	35017200	CNP0002114	Healthy
Fungi0115	35017200	CNP0002114	Healthy
Fungi0247	35017200	CNP0002114	Healthy
Fungi0507	35017200	CNP0002114	Healthy
Fungi0037	35017200	CNP0002114	Healthy
Fungi0647	35017200	CNP0002114	Healthy
Fungi0732	35017200	CNP0002114	Healthy
Fungi0550	35017200	CNP0002114	Healthy
Fungi0395	35017200	CNP0002114	Healthy
Fungi1129	35017200	CNP0002114	Healthy
Fungi0765	35017200	CNP0002114	Healthy
Fungi0695	35017200	CNP0002114	Healthy
Fungi0446	35017200	CNP0002114	Healthy
Fungi1125	35017200	CNP0002114	Healthy
Fungi0005	35017200	CNP0002114	Healthy
Fungi1266	35017200	CNP0002114	Healthy
Fungi1462	35017200	CNP0002114	Healthy
Fungi1032	35017200	CNP0002114	Healthy
Fungi0438	35017200	CNP0002114	Healthy
Fungi0227	35017200	CNP0002114	Healthy
Fungi0071	35017200	CNP0002114	Healthy
Fungi1340	35017200	CNP0002114	Healthy
Fungi0323	35017200	CNP0002114	Healthy
Fungi1323	35017200	CNP0002114	Healthy
Fungi0862	35017200	CNP0002114	Healthy
Fungi0653	35017200	CNP0002114	Healthy
Fungi0638	35017200	CNP0002114	Healthy
Fungi0304	35017200	CNP0002114	Healthy
Fungi0806	35017200	CNP0002114	Healthy
Fungi0586	35017200	CNP0002114	Healthy
Fungi0668	35017200	CNP0002114	Healthy
Fungi0348	35017200	CNP0002114	Healthy
Fungi0380	35017200	CNP0002114	Healthy
Fungi1614	35017200	CNP0002114	Healthy
Fungi0472	35017200	CNP0002114	Healthy
Fungi0012	35017200	CNP0002114	Healthy
Fungi0254	35017200	CNP0002114	Healthy
Fungi1067	35017200	CNP0002114	Healthy
Fungi1312	35017200	CNP0002114	Healthy
Fungi0075	35017200	CNP0002114	Healthy
Fungi0306	35017200	CNP0002114	Healthy
Fungi1020	35017200	CNP0002114	Healthy
Fungi0999	35017200	CNP0002114	Healthy
Fungi1197	35017200	CNP0002114	Healthy
Fungi1372	35017200	CNP0002114	Healthy
Fungi0411	35017200	CNP0002114	Healthy
Fungi1176	35017200	CNP0002114	Healthy
Fungi0610	35017200	CNP0002114	Healthy
Fungi0492	35017200	CNP0002114	Healthy
Fungi0383	35017200	CNP0002114	Healthy
Fungi1501	35017200	CNP0002114	Healthy
Fungi0190	35017200	CNP0002114	Healthy
Fungi0541	35017200	CNP0002114	Healthy
Fungi0911	35017200	CNP0002114	Healthy
Fungi0343	35017200	CNP0002114	Healthy
Fungi0587	35017200	CNP0002114	Healthy
Fungi1608	35017200	CNP0002114	Healthy
Fungi1417	35017200	CNP0002114	Healthy
Fungi0727	35017200	CNP0002114	Healthy
Fungi0777	35017200	CNP0002114	Healthy
Fungi0313	35017200	CNP0002114	Healthy
Fungi0687	35017200	CNP0002114	Healthy
Fungi0754	35017200	CNP0002114	Healthy
Fungi0979	35017200	CNP0002114	Healthy
Fungi1023	35017200	CNP0002114	Healthy
Fungi1353	35017200	CNP0002114	Healthy
Fungi1122	35017200	CNP0002114	Healthy
Fungi1456	35017200	CNP0002114	Healthy
Fungi0056	35017200	CNP0002114	Healthy
Fungi1118	35017200	CNP0002114	Healthy
Fungi0684	35017200	CNP0002114	Healthy
Fungi0557	35017200	CNP0002114	Healthy
Fungi0330	35017200	CNP0002114	Healthy
Fungi1404	35017200	CNP0002114	Healthy
Fungi1005	35017200	CNP0002114	Healthy
Fungi1270	35017200	CNP0002114	Healthy
Fungi1274	35017200	CNP0002114	Healthy
Fungi1138	35017200	CNP0002114	Healthy
Fungi0673	35017200	CNP0002114	Healthy
Fungi0187	35017200	CNP0002114	Healthy
Fungi0097	35017200	CNP0002114	Healthy
Fungi1022	35017200	CNP0002114	Healthy
Fungi0934	35017200	CNP0002114	Healthy
Fungi1282	35017200	CNP0002114	Healthy
Fungi1205	35017200	CNP0002114	Healthy
Fungi0054	35017200	CNP0002114	Healthy
Fungi1455	35017200	CNP0002114	Healthy
Fungi1330	35017200	CNP0002114	Healthy
Fungi1337	35017200	CNP0002114	Healthy
Fungi0128	35017200	CNP0002114	Healthy
Fungi1591	35017200	CNP0002114	Healthy
Fungi0252	35017200	CNP0002114	Healthy
Fungi0292	35017200	CNP0002114	Healthy
Fungi0832	35017200	CNP0002114	Healthy
Fungi0214	35017200	CNP0002114	Healthy
Fungi0488	35017200	CNP0002114	Healthy
Fungi0734	35017200	CNP0002114	Healthy
Fungi0368	35017200	CNP0002114	Healthy
Fungi1552	35017200	CNP0002114	Healthy
Fungi1458	35017200	CNP0002114	Healthy
Fungi1094	35017200	CNP0002114	Healthy
Fungi0845	35017200	CNP0002114	Healthy
Fungi0615	35017200	CNP0002114	Healthy
Fungi0223	35017200	CNP0002114	Healthy
Fungi0058	35017200	CNP0002114	Healthy
Fungi0675	35017200	CNP0002114	Healthy
Fungi1363	35017200	CNP0002114	Healthy
Fungi0173	35017200	CNP0002114	Healthy
Fungi1239	35017200	CNP0002114	Healthy
Fungi1308	35017200	CNP0002114	Healthy
Fungi0839	35017200	CNP0002114	Healthy
Fungi1007	35017200	CNP0002114	Healthy
Fungi1487	35017200	CNP0002114	Healthy
Fungi1479	35017200	CNP0002114	Healthy
Fungi0520	35017200	CNP0002114	Healthy
Fungi0738	35017200	CNP0002114	Healthy
Fungi1580	35017200	CNP0002114	Healthy
Fungi0220	35017200	CNP0002114	Healthy
Fungi0712	35017200	CNP0002114	Healthy
Fungi0904	35017200	CNP0002114	Healthy
Fungi0003	35017200	CNP0002114	Healthy
Fungi0788	35017200	CNP0002114	Healthy
Fungi0308	35017200	CNP0002114	Healthy
Fungi1033	35017200	CNP0002114	Healthy
Fungi0621	35017200	CNP0002114	Healthy
Fungi0072	35017200	CNP0002114	Healthy
Fungi0802	35017200	CNP0002114	Healthy
Fungi1528	35017200	CNP0002114	Healthy
Fungi1430	35017200	CNP0002114	Healthy
Fungi0676	35017200	CNP0002114	Healthy
Fungi1317	35017200	CNP0002114	Healthy
Fungi1066	35017200	CNP0002114	Healthy
Fungi0208	35017200	CNP0002114	Healthy
Fungi0370	35017200	CNP0002114	Healthy
Fungi0941	35017200	CNP0002114	Healthy
Fungi1216	35017200	CNP0002114	Healthy
Fungi1566	35017200	CNP0002114	Healthy
Fungi0764	35017200	CNP0002114	Healthy
Fungi0296	35017200	CNP0002114	Healthy
Fungi1423	35017200	CNP0002114	Healthy
Fungi1327	35017200	CNP0002114	Healthy
Fungi0024	35017200	CNP0002114	Healthy
Fungi0667	35017200	CNP0002114	Healthy
Fungi0034	35017200	CNP0002114	Healthy
Fungi0229	35017200	CNP0002114	Healthy
Fungi0013	35017200	CNP0002114	Healthy
Fungi1459	35017200	CNP0002114	Healthy
Fungi0757	35017200	CNP0002114	Healthy
Fungi0849	35017200	CNP0002114	Healthy
Fungi1044	35017200	CNP0002114	Healthy
Fungi0619	35017200	CNP0002114	Healthy
Fungi0898	35017200	CNP0002114	Healthy
Fungi1326	35017200	CNP0002114	Healthy
Fungi1151	35017200	CNP0002114	Healthy
Fungi1522	35017200	CNP0002114	Healthy
Fungi1306	35017200	CNP0002114	Healthy
Fungi1143	35017200	CNP0002114	Healthy
Fungi0752	35017200	CNP0002114	Healthy
Fungi0926	35017200	CNP0002114	Healthy
Fungi0447	35017200	CNP0002114	Healthy
Fungi0949	35017200	CNP0002114	Healthy
Fungi0532	35017200	CNP0002114	Healthy
Fungi0300	35017200	CNP0002114	Healthy
Fungi1121	35017200	CNP0002114	Healthy
Fungi1450	35017200	CNP0002114	Healthy
Fungi0996	35017200	CNP0002114	Healthy
Fungi0253	35017200	CNP0002114	Healthy
Fungi0642	35017200	CNP0002114	Healthy
Fungi0809	35017200	CNP0002114	Healthy
Fungi0397	35017200	CNP0002114	Healthy
Fungi1012	35017200	CNP0002114	Healthy
Fungi0914	35017200	CNP0002114	Healthy
Fungi0628	35017200	CNP0002114	Healthy
Fungi0276	35017200	CNP0002114	Healthy
Fungi0025	35017200	CNP0002114	Healthy
Fungi0793	35017200	CNP0002114	Healthy
Fungi1008	35017200	CNP0002114	Healthy
Fungi0633	35017200	CNP0002114	Healthy
Fungi1426	35017200	CNP0002114	Healthy
Fungi0467	35017200	CNP0002114	Healthy
Fungi0011	35017200	CNP0002114	Healthy
Fungi1163	35017200	CNP0002114	Healthy
Fungi0157	35017200	CNP0002114	Healthy
Fungi0511	35017200	CNP0002114	Healthy
Fungi0961	35017200	CNP0002114	Healthy
Fungi0341	35017200	CNP0002114	Healthy
Fungi0377	35017200	CNP0002114	Healthy
Fungi0481	35017200	CNP0002114	Healthy
Fungi0353	35017200	CNP0002114	Healthy
Fungi1164	35017200	CNP0002114	Healthy
Fungi0702	35017200	CNP0002114	Healthy
Fungi1316	35017200	CNP0002114	Healthy
Fungi1177	35017200	CNP0002114	Healthy
Fungi0002	35017200	CNP0002114	Healthy
Fungi0674	35017200	CNP0002114	Healthy
Fungi0573	35017200	CNP0002114	Healthy
Fungi1026	35017200	CNP0002114	Healthy
Fungi1227	35017200	CNP0002114	Healthy
Fungi1424	35017200	CNP0002114	Healthy
Fungi0340	35017200	CNP0002114	Healthy
Fungi0116	35017200	CNP0002114	Healthy
Fungi1091	35017200	CNP0002114	Healthy
Fungi1165	35017200	CNP0002114	Healthy
Fungi1263	35017200	CNP0002114	Healthy
Fungi0339	35017200	CNP0002114	Healthy
Fungi0475	35017200	CNP0002114	Healthy
Fungi0804	35017200	CNP0002114	Healthy
Fungi0162	35017200	CNP0002114	Healthy
Fungi0298	35017200	CNP0002114	Healthy
Fungi1343	35017200	CNP0002114	Healthy
Fungi0112	35017200	CNP0002114	Healthy
Fungi0658	35017200	CNP0002114	Healthy
Fungi1214	35017200	CNP0002114	Healthy
Fungi0109	35017200	CNP0002114	Healthy
Fungi0885	35017200	CNP0002114	Healthy
Fungi0328	35017200	CNP0002114	Healthy
Fungi0045	35017200	CNP0002114	Healthy
Fungi0203	35017200	CNP0002114	Healthy
Fungi0077	35017200	CNP0002114	Healthy
Fungi0474	35017200	CNP0002114	Healthy
Fungi0796	35017200	CNP0002114	Healthy
Fungi0825	35017200	CNP0002114	Healthy
Fungi1141	35017200	CNP0002114	Healthy
Fungi0994	35017200	CNP0002114	Healthy
Fungi0916	35017200	CNP0002114	Healthy
Fungi0382	35017200	CNP0002114	Healthy
Fungi0498	35017200	CNP0002114	Healthy
Fungi0824	35017200	CNP0002114	Healthy
Fungi0736	35017200	CNP0002114	Healthy
Fungi1128	35017200	CNP0002114	Healthy
Fungi0952	35017200	CNP0002114	Healthy
Fungi1376	35017200	CNP0002114	Healthy
Fungi1035	35017200	CNP0002114	Healthy
Fungi1050	35017200	CNP0002114	Healthy
Fungi0140	35017200	CNP0002114	Healthy
Fungi1225	35017200	CNP0002114	Healthy
Fungi0309	35017200	CNP0002114	Healthy
Fungi0730	35017200	CNP0002114	Healthy
Fungi0596	35017200	CNP0002114	Healthy
Fungi1081	35017200	CNP0002114	Healthy
Fungi1390	35017200	CNP0002114	Healthy
Fungi0718	35017200	CNP0002114	Healthy
Fungi1110	35017200	CNP0002114	Healthy
Fungi1620	35017200	CNP0002114	Healthy
Fungi1586	35017200	CNP0002114	Healthy
Fungi0868	35017200	CNP0002114	Healthy
Fungi0713	35017200	CNP0002114	Healthy
Fungi0501	35017200	CNP0002114	Healthy
Fungi1124	35017200	CNP0002114	Healthy
Fungi0036	35017200	CNP0002114	Healthy
Fungi0561	35017200	CNP0002114	Healthy
Fungi0269	35017200	CNP0002114	Healthy
Fungi1201	35017200	CNP0002114	Healthy
Fungi0216	35017200	CNP0002114	Healthy
Fungi1235	35017200	CNP0002114	Healthy
Fungi0051	35017200	CNP0002114	Healthy
Fungi0943	35017200	CNP0002114	Healthy
Fungi0884	35017200	CNP0002114	Healthy
Fungi1077	35017200	CNP0002114	Healthy
Fungi1538	35017200	CNP0002114	Healthy
Fungi0228	35017200	CNP0002114	Healthy
Fungi0194	35017200	CNP0002114	Healthy
Fungi0691	35017200	CNP0002114	Healthy
Fungi0476	35017200	CNP0002114	Healthy
Fungi1506	35017200	CNP0002114	Healthy
Fungi1286	35017200	CNP0002114	Healthy
Fungi0189	35017200	CNP0002114	Healthy
Fungi1616	35017200	CNP0002114	Healthy
Fungi1575	35017200	CNP0002114	Healthy
Fungi0512	35017200	CNP0002114	Healthy
Fungi1109	35017200	CNP0002114	Healthy
Fungi0334	35017200	CNP0002114	Healthy
Fungi1391	35017200	CNP0002114	Healthy
Fungi1086	35017200	CNP0002114	Healthy
Fungi0286	35017200	CNP0002114	Healthy
Fungi1606	35017200	CNP0002114	Healthy
Fungi0410	35017200	CNP0002114	Healthy
Fungi0070	35017200	CNP0002114	Healthy
Fungi0117	35017200	CNP0002114	Healthy
Fungi0584	35017200	CNP0002114	Healthy
Fungi0230	35017200	CNP0002114	Healthy
Fungi1358	35017200	CNP0002114	Healthy
Fungi0404	35017200	CNP0002114	Healthy
Fungi0284	35017200	CNP0002114	Healthy
Fungi1073	35017200	CNP0002114	Healthy
Fungi0217	35017200	CNP0002114	Healthy
Fungi1208	35017200	CNP0002114	Healthy
Fungi1571	35017200	CNP0002114	Healthy
Fungi1454	35017200	CNP0002114	Healthy
Fungi0830	35017200	CNP0002114	Healthy
Fungi1004	35017200	CNP0002114	Healthy
Fungi0933	35017200	CNP0002114	Healthy
Fungi1043	35017200	CNP0002114	Healthy
Fungi1078	35017200	CNP0002114	Healthy
Fungi0600	35017200	CNP0002114	Healthy
Fungi0113	35017200	CNP0002114	Healthy
Fungi0169	35017200	CNP0002114	Healthy
Fungi1279	35017200	CNP0002114	Healthy
Fungi0460	35017200	CNP0002114	Healthy
Fungi0599	35017200	CNP0002114	Healthy
Fungi1618	35017200	CNP0002114	Healthy
Fungi0079	35017200	CNP0002114	Healthy
Fungi0794	35017200	CNP0002114	Healthy
Fungi0820	35017200	CNP0002114	Healthy
Fungi0585	35017200	CNP0002114	Healthy
Fungi1338	35017200	CNP0002114	Healthy
Fungi1314	35017200	CNP0002114	Healthy
Fungi1171	35017200	CNP0002114	Healthy
Fungi1241	35017200	CNP0002114	Healthy
Fungi1130	35017200	CNP0002114	Healthy
Fungi1016	35017200	CNP0002114	Healthy
Fungi1065	35017200	CNP0002114	Healthy
Fungi1632	35017200	CNP0002114	Healthy
Fungi0082	35017200	CNP0002114	Healthy
Fungi1006	35017200	CNP0002114	Healthy
Fungi0562	35017200	CNP0002114	Healthy
Fungi1521	35017200	CNP0002114	Healthy
Fungi1473	35017200	CNP0002114	Healthy
Fungi0499	35017200	CNP0002114	Healthy
Fungi1595	35017200	CNP0002114	Healthy
Fungi0125	35017200	CNP0002114	Healthy
Fungi0161	35017200	CNP0002114	Healthy
Fungi1548	35017200	CNP0002114	Healthy
Fungi0762	35017200	CNP0002114	Healthy
Fungi0503	35017200	CNP0002114	Healthy
Fungi1058	35017200	CNP0002114	Healthy
Fungi0932	35017200	CNP0002114	Healthy
Fungi0844	35017200	CNP0002114	Healthy
Fungi1541	35017200	CNP0002114	Healthy
Fungi1083	35017200	CNP0002114	Healthy
Fungi0030	35017200	CNP0002114	Healthy
Fungi0379	35017200	CNP0002114	Healthy
Fungi0776	35017200	CNP0002114	Healthy
Fungi0191	35017200	CNP0002114	Healthy
Fungi1276	35017200	CNP0002114	Healthy
Fungi0032	35017200	CNP0002114	Healthy
Fungi1360	35017200	CNP0002114	Healthy
Fungi0453	35017200	CNP0002114	Healthy
Fungi0509	35017200	CNP0002114	Healthy
Fungi0255	35017200	CNP0002114	Healthy
Fungi0400	35017200	CNP0002114	Healthy
Fungi1329	35017200	CNP0002114	Healthy
Fungi1061	35017200	CNP0002114	Healthy
Fungi1544	35017200	CNP0002114	Healthy
Fungi1105	35017200	CNP0002114	Healthy
Fungi0753	35017200	CNP0002114	Healthy
Fungi0068	35017200	CNP0002114	Healthy
Fungi1290	35017200	CNP0002114	Healthy
Fungi0244	35017200	CNP0002114	Healthy
Fungi1137	35017200	CNP0002114	Healthy
Fungi1193	35017200	CNP0002114	Healthy
Fungi0436	35017200	CNP0002114	Healthy
Fungi1584	35017200	CNP0002114	Healthy
Fungi0038	35017200	CNP0002114	Healthy
Fungi1320	35017200	CNP0002114	Healthy
Fungi0795	35017200	CNP0002114	Healthy
Fungi1001	35017200	CNP0002114	Healthy
Fungi0288	35017200	CNP0002114	Healthy
Fungi0351	35017200	CNP0002114	Healthy
Fungi0772	35017200	CNP0002114	Healthy
Fungi0649	35017200	CNP0002114	Healthy
Fungi1192	35017200	CNP0002114	Healthy
Fungi0421	35017200	CNP0002114	Healthy
Fungi0120	35017200	CNP0002114	Healthy
Fungi0129	35017200	CNP0002114	Healthy
Fungi1085	35017200	CNP0002114	Healthy
Fungi1017	35017200	CNP0002114	Healthy
Fungi0053	35017200	CNP0002114	Healthy
Fungi1018	35017200	CNP0002114	Healthy
Fungi0098	35017200	CNP0002114	Healthy
Fungi1537	35017200	CNP0002114	Healthy
Fungi0685	35017200	CNP0002114	Healthy
Fungi1262	35017200	CNP0002114	Healthy
Fungi0398	35017200	CNP0002114	Healthy
Fungi0906	35017200	CNP0002114	Healthy
Fungi1467	35017200	CNP0002114	Healthy
Fungi0392	35017200	CNP0002114	Healthy
Fungi1393	35017200	CNP0002114	Healthy
Fungi1275	35017200	CNP0002114	Healthy
Fungi0213	35017200	CNP0002114	Healthy
Fungi0219	35017200	CNP0002114	Healthy
Fungi1284	35017200	CNP0002114	Healthy
Fungi0312	35017200	CNP0002114	Healthy
Fungi0903	35017200	CNP0002114	Healthy
Fungi1414	35017200	CNP0002114	Healthy
Fungi0945	35017200	CNP0002114	Healthy
Fungi1272	35017200	CNP0002114	Healthy
Fungi0291	35017200	CNP0002114	Healthy
Fungi1433	35017200	CNP0002114	Healthy
Fungi1144	35017200	CNP0002114	Healthy
Fungi1482	35017200	CNP0002114	Healthy
Fungi1226	35017200	CNP0002114	Healthy
Fungi0085	35017200	CNP0002114	Healthy
Fungi0466	35017200	CNP0002114	Healthy
Fungi0938	35017200	CNP0002114	Healthy
Fungi1576	35017200	CNP0002114	Healthy
Fungi1222	35017200	CNP0002114	Healthy
Fungi1287	35017200	CNP0002114	Healthy
Fungi1099	35017200	CNP0002114	Healthy
Fungi1555	35017200	CNP0002114	Healthy
Fungi0166	35017200	CNP0002114	Healthy
Fungi1260	35017200	CNP0002114	Healthy
Fungi1464	35017200	CNP0002114	Healthy
Fungi1622	35017200	CNP0002114	Healthy
Fungi0265	35017200	CNP0002114	Healthy
Fungi0033	35017200	CNP0002114	Healthy
Fungi1561	35017200	CNP0002114	Healthy
Fungi0944	35017200	CNP0002114	Healthy
Fungi1589	35017200	CNP0002114	Healthy
Fungi1127	35017200	CNP0002114	Healthy
Fungi1229	35017200	CNP0002114	Healthy
Fungi0798	35017200	CNP0002114	Healthy
Fungi0639	35017200	CNP0002114	Healthy
Fungi1600	35017200	CNP0002114	Healthy
Fungi1545	35017200	CNP0002114	Healthy
Fungi0841	35017200	CNP0002114	Healthy
Fungi0958	35017200	CNP0002114	Healthy
Fungi0620	35017200	CNP0002114	Healthy
Fungi0827	35017200	CNP0002114	Healthy
Fungi1402	35017200	CNP0002114	Healthy
Fungi0469	35017200	CNP0002114	Healthy
Fungi1421	35017200	CNP0002114	Healthy
Fungi0545	35017200	CNP0002114	Healthy
Fungi0167	35017200	CNP0002114	Healthy
Fungi0740	35017200	CNP0002114	Healthy
Fungi0258	35017200	CNP0002114	Healthy
Fungi1525	35017200	CNP0002114	Healthy
Fungi0818	35017200	CNP0002114	Healthy
Fungi0364	35017200	CNP0002114	Healthy
Fungi1112	35017200	CNP0002114	Healthy
Fungi0604	35017200	CNP0002114	Healthy
Fungi0042	35017200	CNP0002114	Healthy
Fungi0365	35017200	CNP0002114	Healthy
Fungi1610	35017200	CNP0002114	Healthy
Fungi0590	35017200	CNP0002114	Healthy
Fungi0529	35017200	CNP0002114	Healthy
Fungi0526	35017200	CNP0002114	Healthy
Fungi0761	35017200	CNP0002114	Healthy
Fungi1057	35017200	CNP0002114	Healthy
Fungi1395	35017200	CNP0002114	Healthy
Fungi0101	35017200	CNP0002114	Healthy
Fungi1474	35017200	CNP0002114	Healthy
Fungi1431	35017200	CNP0002114	Healthy
Fungi0846	35017200	CNP0002114	Healthy
Fungi1111	35017200	CNP0002114	Healthy
Fungi1588	35017200	CNP0002114	Healthy
Fungi0138	35017200	CNP0002114	Healthy
Fungi1160	35017200	CNP0002114	Healthy
Fungi0778	35017200	CNP0002114	Healthy
Fungi0879	35017200	CNP0002114	Healthy
Fungi1231	35017200	CNP0002114	Healthy
Fungi0432	35017200	CNP0002114	Healthy
Fungi0393	35017200	CNP0002114	Healthy
Fungi0374	35017200	CNP0002114	Healthy
Fungi1250	35017200	CNP0002114	Healthy
Fungi1440	35017200	CNP0002114	Healthy
Fungi0231	35017200	CNP0002114	Healthy
Fungi0790	35017200	CNP0002114	Healthy
Fungi0989	35017200	CNP0002114	Healthy
Fungi1344	35017200	CNP0002114	Healthy
Fungi1380	35017200	CNP0002114	Healthy
Fungi0882	35017200	CNP0002114	Healthy
Fungi0656	35017200	CNP0002114	Healthy
Fungi1080	35017200	CNP0002114	Healthy
Fungi0455	35017200	CNP0002114	Healthy
Fungi0040	35017200	CNP0002114	Healthy
Fungi0317	35017200	CNP0002114	Healthy
Fungi1319	35017200	CNP0002114	Healthy
Fungi1457	35017200	CNP0002114	Healthy
Fungi0711	35017200	CNP0002114	Healthy
Fungi0145	35017200	CNP0002114	Healthy
Fungi0850	35017200	CNP0002114	Healthy
Fungi0737	35017200	CNP0002114	Healthy
Fungi0576	35017200	CNP0002114	Healthy
Fungi1483	35017200	CNP0002114	Healthy
Fungi0759	35017200	CNP0002114	Healthy
Fungi0880	35017200	CNP0002114	Healthy
Fungi1333	35017200	CNP0002114	Healthy
Fungi0422	35017200	CNP0002114	Healthy
Fungi0583	35017200	CNP0002114	Healthy
Fungi0504	35017200	CNP0002114	Healthy
Fungi0701	35017200	CNP0002114	Healthy
Fungi0993	35017200	CNP0002114	Healthy
Fungi0950	35017200	CNP0002114	Healthy
Fungi1185	35017200	CNP0002114	Healthy
Fungi0272	35017200	CNP0002114	Healthy
Fungi1500	35017200	CNP0002114	Healthy
Fungi1261	35017200	CNP0002114	Healthy
Fungi0127	35017200	CNP0002114	Healthy
Fungi1206	35017200	CNP0002114	Healthy
Fungi1486	35017200	CNP0002114	Healthy
Fungi0609	35017200	CNP0002114	Healthy
Fungi1497	35017200	CNP0002114	Healthy
Fungi0007	35017200	CNP0002114	Healthy
Fungi0735	35017200	CNP0002114	Healthy
Fungi0640	35017200	CNP0002114	Healthy
Fungi0589	35017200	CNP0002114	Healthy
Fungi1585	35017200	CNP0002114	Healthy
Fungi1048	35017200	CNP0002114	Healthy
Fungi0632	35017200	CNP0002114	Healthy
Fungi1592	35017200	CNP0002114	Healthy
Fungi1088	35017200	CNP0002114	Healthy
Fungi1258	35017200	CNP0002114	Healthy
Fungi0494	35017200	CNP0002114	Healthy
Fungi0350	35017200	CNP0002114	Healthy
Fungi1489	35017200	CNP0002114	Healthy
Fungi0696	35017200	CNP0002114	Healthy
Fungi1182	35017200	CNP0002114	Healthy
Fungi0236	35017200	CNP0002114	Healthy
Fungi0555	35017200	CNP0002114	Healthy
Fungi0792	35017200	CNP0002114	Healthy
Fungi1407	35017200	CNP0002114	Healthy
Fungi0810	35017200	CNP0002114	Healthy
Fungi1257	35017200	CNP0002114	Healthy
Fungi1055	35017200	CNP0002114	Healthy
Fungi1382	35017200	CNP0002114	Healthy
Fungi0823	35017200	CNP0002114	Healthy
Fungi1027	35017200	CNP0002114	Healthy
Fungi1153	35017200	CNP0002114	Healthy
Fungi1359	35017200	CNP0002114	Healthy
Fungi1188	35017200	CNP0002114	Healthy
Fungi0580	35017200	CNP0002114	Healthy
Fungi1107	35017200	CNP0002114	Healthy
Fungi0158	35017200	CNP0002114	Healthy
Fungi0181	35017200	CNP0002114	Healthy
Fungi0031	35017200	CNP0002114	Healthy
Fungi1015	35017200	CNP0002114	Healthy
Fungi1283	35017200	CNP0002114	Healthy
Fungi1425	35017200	CNP0002114	Healthy
Fungi1325	35017200	CNP0002114	Healthy
Fungi0205	35017200	CNP0002114	Healthy
Fungi1253	35017200	CNP0002114	Healthy
Fungi0326	35017200	CNP0002114	Healthy
Fungi0322	35017200	CNP0002114	Healthy
Fungi1385	35017200	CNP0002114	Healthy
Fungi1551	35017200	CNP0002114	Healthy
Fungi1056	35017200	CNP0002114	Healthy
Fungi1271	35017200	CNP0002114	Healthy
Fungi1089	35017200	CNP0002114	Healthy
Fungi0575	35017200	CNP0002114	Healthy
Fungi0801	35017200	CNP0002114	Healthy
Fungi0172	35017200	CNP0002114	Healthy
Fungi0199	35017200	CNP0002114	Healthy
Fungi0829	35017200	CNP0002114	Healthy
Fungi1436	35017200	CNP0002114	Healthy
Fungi1221	35017200	CNP0002114	Healthy
Fungi1054	35017200	CNP0002114	Healthy
Fungi0267	35017200	CNP0002114	Healthy
Fungi0935	35017200	CNP0002114	Healthy
Fungi0278	35017200	CNP0002114	Healthy
Fungi0799	35017200	CNP0002114	Healthy
Fungi0493	35017200	CNP0002114	Healthy
Fungi0722	35017200	CNP0002114	Healthy
Fungi0805	35017200	CNP0002114	Healthy
Fungi1524	35017200	CNP0002114	Healthy
Fungi1628	35017200	CNP0002114	Healthy
Fungi0863	35017200	CNP0002114	Healthy
Fungi1075	35017200	CNP0002114	Healthy
Fungi1370	35017200	CNP0002114	Healthy
Fungi0564	35017200	CNP0002114	Healthy
Fungi0758	35017200	CNP0002114	Healthy
Fungi0431	35017200	CNP0002114	Healthy
Fungi0612	35017200	CNP0002114	Healthy
Fungi1302	35017200	CNP0002114	Healthy
Fungi0049	35017200	CNP0002114	Healthy
Fungi1496	35017200	CNP0002114	Healthy
Fungi0871	35017200	CNP0002114	Healthy
Fungi1366	35017200	CNP0002114	Healthy
Fungi0750	35017200	CNP0002114	Healthy
Fungi1394	35017200	CNP0002114	Healthy
Fungi0192	35017200	CNP0002114	Healthy
Fungi1536	35017200	CNP0002114	Healthy
Fungi0854	35017200	CNP0002114	Healthy
Fungi1547	35017200	CNP0002114	Healthy
Fungi0992	35017200	CNP0002114	Healthy
Fungi1052	35017200	CNP0002114	Healthy
Fungi1051	35017200	CNP0002114	Healthy
Fungi1332	35017200	CNP0002114	Healthy
Fungi0434	35017200	CNP0002114	Healthy
Fungi1064	35017200	CNP0002114	Healthy
Fungi0800	35017200	CNP0002114	Healthy
Fungi1059	35017200	CNP0002114	Healthy
Fungi0342	35017200	CNP0002114	Healthy
Fungi0386	35017200	CNP0002114	Healthy
Fungi0096	35017200	CNP0002114	Healthy
Fungi0295	35017200	CNP0002114	Healthy
Fungi1356	35017200	CNP0002114	Healthy
Fungi0536	35017200	CNP0002114	Healthy
Fungi0936	35017200	CNP0002114	Healthy
Fungi1014	35017200	CNP0002114	Healthy
Fungi0015	35017200	CNP0002114	Healthy
Fungi1071	35017200	CNP0002114	Healthy
Fungi1180	35017200	CNP0002114	Healthy
Fungi0869	35017200	CNP0002114	Healthy
Fungi0660	35017200	CNP0002114	Healthy
Fungi0892	35017200	CNP0002114	Healthy
Fungi0137	35017200	CNP0002114	Healthy
Fungi0211	35017200	CNP0002114	Healthy
Fungi0836	35017200	CNP0002114	Healthy
Fungi0769	35017200	CNP0002114	Healthy
Fungi1514	35017200	CNP0002114	Healthy
Fungi0261	35017200	CNP0002114	Healthy
Fungi1447	35017200	CNP0002114	Healthy
Fungi0570	35017200	CNP0002114	Healthy
Fungi1170	35017200	CNP0002114	Healthy
Fungi0709	35017200	CNP0002114	Healthy
Fungi0927	35017200	CNP0002114	Healthy
Fungi1523	35017200	CNP0002114	Healthy
Fungi0816	35017200	CNP0002114	Healthy
Fungi0164	35017200	CNP0002114	Healthy
Fungi0043	35017200	CNP0002114	Healthy
Fungi0808	35017200	CNP0002114	Healthy
Fungi0103	35017200	CNP0002114	Healthy
Fungi0311	35017200	CNP0002114	Healthy
Fungi1557	35017200	CNP0002114	Healthy
Fungi0210	35017200	CNP0002114	Healthy
Fungi0090	35017200	CNP0002114	Healthy
Fungi0923	35017200	CNP0002114	Healthy
Fungi1540	35017200	CNP0002114	Healthy
Fungi0246	35017200	CNP0002114	Healthy
Fungi1418	35017200	CNP0002114	Healthy
Fungi1042	35017200	CNP0002114	Healthy
Fungi0497	35017200	CNP0002114	Healthy
Fungi0770	35017200	CNP0002114	Healthy
Fungi0014	35017200	CNP0002114	Healthy
Fungi0212	35017200	CNP0002114	Healthy
Fungi1045	35017200	CNP0002114	Healthy
Fungi0092	35017200	CNP0002114	Healthy
Fungi0022	35017200	CNP0002114	Healthy
Fungi1477	35017200	CNP0002114	Healthy
Fungi0107	35017200	CNP0002114	Healthy
Fungi0485	35017200	CNP0002114	Healthy
Fungi0719	35017200	CNP0002114	Healthy
Fungi0552	35017200	CNP0002114	Healthy
Fungi1315	35017200	CNP0002114	Healthy
Fungi1289	35017200	CNP0002114	Healthy
Fungi0321	35017200	CNP0002114	Healthy
Fungi0742	35017200	CNP0002114	Healthy
Fungi0893	35017200	CNP0002114	Healthy
Fungi0534	35017200	CNP0002114	Healthy
Fungi1572	35017200	CNP0002114	Healthy
Fungi0035	35017200	CNP0002114	Healthy
Fungi0132	35017200	CNP0002114	Healthy
Fungi0518	35017200	CNP0002114	Healthy
Fungi0773	35017200	CNP0002114	Healthy
Fungi0256	35017200	CNP0002114	Healthy
Fungi1303	35017200	CNP0002114	Healthy
Fungi0275	35017200	CNP0002114	Healthy
Fungi0388	35017200	CNP0002114	Healthy
Fungi1546	35017200	CNP0002114	Healthy
Fungi0523	35017200	CNP0002114	Healthy
Fungi1068	35017200	CNP0002114	Healthy
Fungi1373	35017200	CNP0002114	Healthy
Fungi0218	35017200	CNP0002114	Healthy
Fungi0659	35017200	CNP0002114	Healthy
Fungi0614	35017200	CNP0002114	Healthy
Fungi0997	35017200	CNP0002114	Healthy
Fungi0028	35017200	CNP0002114	Healthy
Fungi1460	35017200	CNP0002114	Healthy
Fungi0159	35017200	CNP0002114	Healthy
Fungi1621	35017200	CNP0002114	Healthy
Fungi0677	35017200	CNP0002114	Healthy
Fungi1484	35017200	CNP0002114	Healthy
Fungi0441	35017200	CNP0002114	Healthy
Fungi1297	35017200	CNP0002114	Healthy
Fungi1161	35017200	CNP0002114	Healthy
Fungi0567	35017200	CNP0002114	Healthy
Fungi0456	35017200	CNP0002114	Healthy
Fungi1242	35017200	CNP0002114	Healthy
Fungi1550	35017200	CNP0002114	Healthy
Fungi1244	35017200	CNP0002114	Healthy
Fungi0661	35017200	CNP0002114	Healthy
Fungi0445	35017200	CNP0002114	Healthy
Fungi0464	35017200	CNP0002114	Healthy
Fungi0193	35017200	CNP0002114	Healthy
Fungi0443	35017200	CNP0002114	Healthy
Fungi1074	35017200	CNP0002114	Healthy
Fungi1630	35017200	CNP0002114	Healthy
Fungi0450	35017200	CNP0002114	Healthy
Fungi0412	35017200	CNP0002114	Healthy
Fungi0390	35017200	CNP0002114	Healthy
Fungi0781	35017200	CNP0002114	Healthy
Fungi1036	35017200	CNP0002114	Healthy
Fungi0939	35017200	CNP0002114	Healthy
Fungi0700	35017200	CNP0002114	Healthy
Fungi0594	35017200	CNP0002114	Healthy
Fungi1183	35017200	CNP0002114	Healthy
Fungi0919	35017200	CNP0002114	Healthy
Fungi0966	35017200	CNP0002114	Healthy
Fungi0547	35017200	CNP0002114	Healthy
Fungi0332	35017200	CNP0002114	Healthy
Fungi0631	35017200	CNP0002114	Healthy
Fungi1300	35017200	CNP0002114	Healthy
Fungi1291	35017200	CNP0002114	Healthy
Fungi0524	35017200	CNP0002114	Healthy
Fungi0553	35017200	CNP0002114	Healthy
Fungi1190	35017200	CNP0002114	Healthy
Fungi1092	35017200	CNP0002114	Healthy
Fungi0093	35017200	CNP0002114	Healthy
[truncated: 374 more rows]
