# Supplementary material for: A Meta-Analysis of the Human Gut Mycobiome Using Internal Transcribed Spacer Data
Source: Microorganisms. 2024 Dec 13;12(12):2567. doi: 10.3390/microorganisms12122567 (PMC11678510; doi:10.3390/microorganisms12122567)
Supplement: Supplementary file 1 [file microorganisms-12-02567-s001.zip › Table S2.xls]

## Sheet: Healthy
#OTU ID	Relative Abundance	Prevalencerate
k__Fungi;__;__;__;__;__	0.688953	1
k__Fungi;p__Ascomycota;c__Saccharomycetes;o__Saccharomycetales;f__Saccharomycetaceae;g__Saccharomyces	0.147466	0.819351
k__Fungi;p__Ascomycota;__;__;__;__	0.0212555	0.726271
k__Fungi;p__Ascomycota;c__Saccharomycetes;o__Saccharomycetales;f__Saccharomycetales_fam_Incertae_sedis;g__Candida	0.0378352	0.57869
k__Fungi;p__Ascomycota;c__Eurotiomycetes;o__Eurotiales;f__Aspergillaceae;g__Aspergillus	0.0126277	0.536436
k__Fungi;p__Basidiomycota;c__Malasseziomycetes;o__Malasseziales;f__Malasseziaceae;g__Malassezia	0.00109364	0.357624
k__Fungi;p__Ascomycota;c__Leotiomycetes;o__Erysiphales;f__Erysiphaceae;g__Blumeria	0.00300658	0.350888
k__Fungi;p__Ascomycota;c__Dothideomycetes;o__Capnodiales;f__Cladosporiaceae;g__Cladosporium	0.00325464	0.270055
k__Fungi;p__Basidiomycota;c__Agaricomycetes;o__Thelephorales;f__Thelephoraceae;g__Thelephora	0.00572731	0.26087
k__Fungi;p__Ascomycota;c__Dothideomycetes;o__Pleosporales;f__Pleosporaceae;g__Alternaria	0.00189513	0.218004
k__Fungi;p__Ascomycota;c__Saccharomycetes;o__Saccharomycetales;f__Pichiaceae;g__Pichia	0.00678608	0.206369
k__Fungi;p__Ascomycota;c__Saccharomycetes;o__Saccharomycetales;__;__	0.00333807	0.20147
k__Fungi;p__Ascomycota;c__Saccharomycetes;o__Saccharomycetales;f__Saccharomycetales_fam_Incertae_sedis;g__Saccharomycetales_gen_Incertae_sedis	0.00148147	0.193509
k__Fungi;p__Ascomycota;c__Saccharomycetes;o__Saccharomycetales;f__Saccharomycetales_fam_Incertae_sedis;__	0.00219896	0.169014
k__Fungi;p__Ascomycota;c__Saccharomycetes;o__Saccharomycetales;f__Debaryomycetaceae;g__Debaryomyces	0.00224808	0.162278
k__Fungi;p__Ascomycota;c__Saccharomycetes;o__Saccharomycetales;f__Trichomonascaceae;g__Blastobotrys	0.00683919	0.157991
k__Fungi;p__Ascomycota;c__Sordariomycetes;o__Hypocreales;f__Nectriaceae;g__Fusarium	0.00199953	0.146969
k__Fungi;p__Ascomycota;c__Saccharomycetes;o__Saccharomycetales;f__Metschnikowiaceae;g__Kodamaea	0.00222431	0.134109
k__Fungi;p__Ascomycota;c__Eurotiomycetes;o__Eurotiales;f__Aspergillaceae;g__Penicillium	0.0016579	0.131047
k__Fungi;p__Basidiomycota;c__Wallemiomycetes;o__Wallemiales;f__Wallemiaceae;g__Wallemia	0.000984722	0.1188
k__Fungi;p__Ascomycota;c__Saccharomycetes;o__Saccharomycetales;f__Dipodascaceae;g__Yarrowia	0.000635252	0.113288
k__Fungi;p__Ascomycota;c__Saccharomycetes;o__Saccharomycetales;f__Debaryomycetaceae;g__Meyerozyma	0.00139225	0.112064
k__Fungi;p__Ascomycota;c__Saccharomycetes;o__Saccharomycetales;f__Saccharomycetaceae;g__Kazachstania	0.000656561	0.0979792
k__Fungi;p__Basidiomycota;c__Tremellomycetes;o__Trichosporonales;f__Trichosporonaceae;g__Trichosporon	0.000630342	0.0814452
k__Fungi;p__Basidiomycota;c__Tremellomycetes;o__Trichosporonales;f__Trichosporonaceae;g__Cutaneotrichosporon	0.00311484	0.0789957
k__Fungi;p__Ascomycota;c__Saccharomycetes;o__Saccharomycetales;f__Saccharomycodaceae;g__Hanseniaspora	0.0017922	0.0747091
k__Fungi;p__Ascomycota;c__Saccharomycetes;o__Saccharomycetales;f__Metschnikowiaceae;g__Clavispora	0.000962777	0.0722596
k__Fungi;p__Ascomycota;c__Saccharomycetes;o__Saccharomycetales;f__Saccharomycetales_fam_Incertae_sedis;g__Starmerella	0.00124114	0.0710349
k__Fungi;p__Fungi_phy_Incertae_sedis;c__Fungi_cls_Incertae_sedis;o__Fungi_ord_Incertae_sedis;f__Fungi_fam_Incertae_sedis;g__Fungi_gen_Incertae_sedis	0.00014519	0.0704225
k__Fungi;p__Basidiomycota;c__Agaricomycetes;__;__;__	0.000711269	0.0685854
k__Fungi;p__Basidiomycota;c__Agaricomycetes;o__Auriculariales;f__Auriculariaceae;g__Auricularia	0.00491561	0.0649112
k__Fungi;p__Ascomycota;c__Saccharomycetes;o__Saccharomycetales;f__Phaffomycetaceae;g__Wickerhamomyces	0.000244845	0.0649112
k__Fungi;p__Ascomycota;c__Dothideomycetes;o__Pleosporales;f__Didymellaceae;__	0.000280212	0.0636865
k__Fungi;p__Basidiomycota;c__Microbotryomycetes;o__Sporidiobolales;f__Sporidiobolaceae;g__Rhodotorula	0.000309685	0.0630741
k__Fungi;p__Ascomycota;c__Saccharomycetes;o__Saccharomycetales;f__Dipodascaceae;__	0.000975538	0.061237
k__Fungi;p__Ascomycota;c__Saccharomycetes;o__Saccharomycetales;f__Trichomonascaceae;g__Wickerhamiella	0.000157496	0.0569504
k__Fungi;p__Basidiomycota;c__Malasseziomycetes;o__Malasseziales;__;__	0.000122681	0.0483772
k__Fungi;p__Ascomycota;c__Eurotiomycetes;o__Eurotiales;f__Aspergillaceae;g__Xeromyces	0.00193325	0.0477648
k__Fungi;p__Ascomycota;c__Saccharomycetes;o__Saccharomycetales;f__Phaffomycetaceae;g__Komagataella	3.29061e-05	0.0459277
k__Fungi;p__Basidiomycota;c__Agaricomycetes;o__Thelephorales;f__Thelephoraceae;__	0.000429556	0.0440906
k__Fungi;p__Ascomycota;c__Ascomycota_cls_Incertae_sedis;o__Ascomycota_ord_Incertae_sedis;f__Ascomycota_fam_Incertae_sedis;g__Ascomycota_gen_Incertae_sedis	0.00128747	0.0434783
k__Fungi;p__Basidiomycota;c__Agaricomycetes;o__Agaricomycetes_ord_Incertae_sedis;f__Agaricomycetes_fam_Incertae_sedis;g__Agaricomycetes_gen_Incertae_sedis	0.000220667	0.0434783
k__Fungi;p__Ascomycota;c__Dothideomycetes;o__Capnodiales;f__Cladosporiaceae;__	0.000268219	0.0428659
k__Fungi;p__Basidiomycota;__;__;__;__	0.00036312	0.0404164
k__Fungi;p__Ascomycota;c__Saccharomycetes;o__Saccharomycetales;f__Dipodascaceae;g__Saprochaete	5.93174e-05	0.0391917
k__Fungi;p__Ascomycota;c__Sordariomycetes;o__Hypocreales;f__Hypocreales_fam_Incertae_sedis;g__Acremonium	0.000150965	0.0367422
k__Fungi;p__Mucoromycota;c__Mucoromycetes;o__Mucorales;f__Rhizopodaceae;g__Rhizopus	0.000214964	0.0361298
k__Fungi;p__Basidiomycota;c__Ustilaginomycetes;o__Ustilaginales;f__Ustilaginaceae;g__Moesziomyces	7.21149e-05	0.0361298
k__Fungi;p__Ascomycota;c__Sordariomycetes;o__Sordariomycetes_ord_Incertae_sedis;f__Sordariomycetes_fam_Incertae_sedis;g__Sordariomycetes_gen_Incertae_sedis	0.000586848	0.0355175
k__Fungi;p__Ascomycota;c__Eurotiomycetes;o__Eurotiales;f__Aspergillaceae;__	0.000152309	0.0336803
k__Fungi;p__Ascomycota;c__Saccharomycetes;o__Saccharomycetales;f__Saccharomycetaceae;__	9.90425e-06	0.0318432
k__Fungi;p__Ascomycota;c__Dothideomycetes;o__Dothideales;f__Saccotheciaceae;g__Aureobasidium	0.000176668	0.0312309
k__Fungi;p__Mucoromycota;c__Mucoromycetes;o__Mucorales;f__Mucoraceae;g__Mucor	0.000347513	0.0306185
k__Fungi;p__Ascomycota;c__Saccharomycetes;o__Saccharomycetales;f__Debaryomycetaceae;g__Hyphopichia	0.000216561	0.0306185
k__Fungi;p__Basidiomycota;c__Tremellomycetes;o__Filobasidiales;f__Filobasidiaceae;g__Naganishia	0.00053633	0.0300061
k__Fungi;p__Ascomycota;c__Saccharomycetes;o__Saccharomycetales;f__Saccharomycopsidaceae;g__Saccharomycopsis	0.000902199	0.0275566
k__Fungi;p__Ascomycota;c__Eurotiomycetes;o__Chaetothyriales;f__Herpotrichiellaceae;g__Exophiala	0.000175551	0.0269443
k__Fungi;p__Basidiomycota;c__Tremellomycetes;o__Tremellales;f__Bulleribasidiaceae;g__Hannaella	0.000122212	0.0269443
k__Fungi;p__Ascomycota;c__Dothideomycetes;o__Pleosporales;__;__	0.000280632	0.0263319
k__Fungi;p__Basidiomycota;c__Tremellomycetes;o__Filobasidiales;f__Filobasidiaceae;g__Filobasidium	0.000103676	0.0251072
k__Fungi;p__Ascomycota;c__Sordariomycetes;o__Hypocreales;f__Nectriaceae;__	9.66294e-05	0.0251072
k__Fungi;p__Ascomycota;c__Leotiomycetes;o__Helotiales;f__Sclerotiniaceae;__	6.47197e-05	0.0251072
k__Fungi;p__Ascomycota;c__Saccharomycetes;o__Saccharomycetales;f__Phaffomycetaceae;g__Cyberlindnera	0.000327092	0.0244948
k__Fungi;p__Basidiomycota;c__Tremellomycetes;o__Tremellales;f__Bulleribasidiaceae;g__Vishniacozyma	0.000115862	0.0238824
k__Fungi;p__Ascomycota;c__Eurotiomycetes;o__Eurotiomycetidae_ord_Incertae_sedis;f__Monascaceae;g__Monascus	0.000433242	0.0232701
k__Fungi;p__Basidiomycota;c__Cystobasidiomycetes;o__Cystobasidiales;f__Cystobasidiaceae;g__Cystobasidium	0.000277319	0.0232701
k__Fungi;p__Ascomycota;c__Saccharomycetes;o__Saccharomycetales;f__Pichiaceae;g__Saturnispora	0.000243909	0.0226577
k__Fungi;p__Basidiomycota;c__Ustilaginomycetes;o__Ustilaginales;f__Ustilaginaceae;g__Ustilaginaceae_gen_Incertae_sedis	4.60757e-05	0.0220453
k__Fungi;p__Ascomycota;c__Dothideomycetes;o__Pleosporales;f__Pleosporales_fam_Incertae_sedis;g__Pleosporales_gen_Incertae_sedis	0.000139392	0.0208206
k__Fungi;p__Ascomycota;c__Eurotiomycetes;o__Eurotiales;f__Trichocomaceae;g__Thermomyces	0.000119475	0.0208206
k__Fungi;p__Basidiomycota;c__Moniliellomycetes;o__Moniliellales;f__Moniliellaceae;g__Moniliella	0.000240715	0.0202082
k__Fungi;p__Basidiomycota;c__Basidiomycota_cls_Incertae_sedis;o__Basidiomycota_ord_Incertae_sedis;f__Basidiomycota_fam_Incertae_sedis;g__Basidiomycota_gen_Incertae_sedis	0.000115526	0.0202082
k__Fungi;p__Ascomycota;c__Saccharomycetes;o__Saccharomycetales;f__Debaryomycetaceae;g__Millerozyma	5.02415e-05	0.0202082
k__Fungi;p__Ascomycota;c__Saccharomycetes;o__Saccharomycetales;f__Trichomonascaceae;g__Trichomonascus	4.61718e-05	0.0202082
k__Fungi;p__Basidiomycota;c__Tremellomycetes;o__Trichosporonales;f__Trichosporonaceae;g__Apiotrichum	0.000711005	0.0195958
k__Fungi;p__Rozellomycota;c__Rozellomycota_cls_Incertae_sedis;o__Rozellomycota_ord_Incertae_sedis;f__Rozellomycota_fam_Incertae_sedis;g__Rozellomycota_gen_Incertae_sedis	0.000211903	0.0195958
k__Fungi;p__Ascomycota;c__Saccharomycetes;o__Saccharomycetales;f__Saccharomycetaceae;g__Zygosaccharomyces	8.37479e-05	0.0195958
k__Fungi;p__Ascomycota;c__Saccharomycetes;o__Saccharomycetales;f__Dipodascaceae;g__Geotrichum	7.64968e-05	0.0195958
k__Fungi;p__Ascomycota;c__Sordariomycetes;o__Glomerellales;f__Plectosphaerellaceae;g__Plectosphaerella	3.56313e-05	0.0189835
k__Fungi;p__Basidiomycota;c__Agaricomycetes;o__Polyporales;f__Ganodermataceae;g__Ganoderma	0.00206742	0.0183711
k__Fungi;p__Basidiomycota;c__Agaricomycetes;o__Agaricales;f__Pleurotaceae;g__Pleurotus	0.000174363	0.0177587
k__Fungi;p__Ascomycota;c__Sordariomycetes;o__Magnaporthales;__;__	0.000100123	0.0177587
k__Fungi;p__Ascomycota;c__Eurotiomycetes;o__Eurotiales;f__Aspergillaceae;g__Talaromyces	9.0975e-05	0.0177587
k__Fungi;p__Ascomycota;c__Sordariomycetes;o__Glomerellales;f__Glomerellaceae;g__Colletotrichum	6.27269e-05	0.0177587
k__Fungi;p__Basidiomycota;c__Tremellomycetes;o__Tremellales;f__Cryptococcaceae;g__Cryptococcus	0.000407551	0.0171464
k__Fungi;p__Ascomycota;c__Dothideomycetes;o__Pleosporales;f__Phaeosphaeriaceae;g__Phaeosphaeria	4.26183e-05	0.0171464
k__Fungi;p__Ascomycota;c__Eurotiomycetes;__;__;__	0.000255397	0.016534
k__Fungi;p__Basidiomycota;c__Agaricomycetes;o__Russulales;f__Russulaceae;g__Russula	0.00011663	0.016534
k__Fungi;p__Ascomycota;c__Sordariomycetes;o__Hypocreales;f__Hypocreaceae;g__Trichoderma	7.42638e-05	0.016534
k__Fungi;p__Basidiomycota;c__Microbotryomycetes;o__Sporidiobolales;f__Sporidiobolaceae;g__Sporobolomyces	2.15973e-05	0.016534
k__Fungi;p__Basidiomycota;c__Agaricomycetes;o__Agaricales;f__Psathyrellaceae;g__Coprinellus	4.21741e-05	0.0159216
k__Fungi;p__Basidiomycota;c__Tremellomycetes;o__Trichosporonales;f__Trichosporonaceae;__	0.00019243	0.0153092
k__Fungi;p__Basidiomycota;c__Tremellomycetes;o__Cystofilobasidiales;f__Cystofilobasidiaceae;g__Cystofilobasidium	2.16453e-05	0.0153092
k__Fungi;p__Ascomycota;c__Saccharomycetes;o__Saccharomycetales;f__Debaryomycetaceae;g__Schwanniomyces	0.000620894	0.0134721
k__Fungi;p__Basidiomycota;c__Tremellomycetes;o__Tremellales;f__Trimorphomycetaceae;g__Saitozyma	3.83564e-05	0.0134721
k__Fungi;p__Ascomycota;c__Saccharomycetes;o__Saccharomycetales;f__Saccharomycetaceae;g__Kluyveromyces	2.62673e-05	0.0134721
k__Fungi;p__Ascomycota;c__Eurotiomycetes;o__Eurotiales;f__Aspergillaceae;g__Rasamsonia	9.52008e-05	0.0128598
k__Fungi;p__Ascomycota;c__Dothideomycetes;o__Mycosphaerellales;f__Mycosphaerellaceae;g__Pseudocercospora	2.67835e-05	0.0128598
k__Fungi;p__Basidiomycota;c__Cystobasidiomycetes;o__Cystobasidiomycetes_ord_Incertae_sedis;f__Symmetrosporaceae;g__Symmetrospora	1.18971e-05	0.0128598
k__Fungi;p__Ascomycota;c__Saccharomycetes;o__Saccharomycetales;f__Saccharomycetales_fam_Incertae_sedis;g__Diutina	0.000127291	0.0122474
k__Fungi;p__Ascomycota;c__Dothideomycetes;o__Pleosporales;f__Pleosporaceae;g__Curvularia	6.37593e-05	0.0122474
k__Fungi;p__Basidiomycota;c__Agaricostilbomycetes;o__Agaricostilbales;f__Agaricostilbaceae;g__Sterigmatomyces	5.25705e-05	0.0122474
k__Fungi;p__Ascomycota;c__Sordariomycetes;o__Hypocreales;f__Clavicipitaceae;g__Ustilaginoidea	0.000389843	0.011635
k__Fungi;p__Ascomycota;c__Sordariomycetes;o__Trichosphaeriales;f__Trichosphaeriaceae;g__Nigrospora	4.85248e-05	0.011635
k__Fungi;p__Ascomycota;c__Sordariomycetes;o__Hypocreales;f__Clavicipitaceae;g__Claviceps	3.40226e-05	0.011635
k__Fungi;p__Basidiomycota;c__Exobasidiomycetes;o__Exobasidiales;f__Brachybasidiaceae;g__Meira	1.99886e-05	0.011635
k__Fungi;p__Ascomycota;c__Saccharomycetes;o__Saccharomycetales;f__Pichiaceae;g__Dekkera	0.000288664	0.0110227
k__Fungi;p__Basidiomycota;c__Agaricomycetes;o__Agaricales;f__Psathyrellaceae;g__Coprinopsis	2.51628e-05	0.0110227
k__Fungi;p__Basidiomycota;c__Tremellomycetes;o__Trichosporonales;f__Trichosporonaceae;g__Trichosporonaceae_gen_Incertae_sedis	0.00139979	0.0104103
k__Fungi;p__Ascomycota;c__Sordariomycetes;o__Diaporthales;f__Diaporthaceae;g__Diaporthe	0.000128467	0.0104103
k__Fungi;p__Ascomycota;c__Eurotiomycetes;o__Eurotiomycetes_ord_Incertae_sedis;f__Eurotiomycetes_fam_Incertae_sedis;g__Eurotiomycetes_gen_Incertae_sedis	0.000115213	0.0104103
k__Fungi;p__Ascomycota;c__Dothideomycetes;o__Pleosporales;f__Pleosporaceae;g__Stemphylium	5.21744e-05	0.0104103
k__Fungi;p__Ascomycota;c__Saccharomycetes;o__Saccharomycetales;f__Eremotheciaceae;g__Eremothecium	4.98334e-05	0.0104103
k__Fungi;p__Ascomycota;c__Sordariomycetes;o__Xylariales;f__Amphisphaeriaceae;g__Microdochium	2.88964e-05	0.0104103
k__Fungi;p__Basidiomycota;c__Tremellomycetes;o__Cystofilobasidiales;f__Mrakiaceae;g__Tausonia	2.31939e-05	0.0104103
k__Fungi;p__Basidiomycota;c__Agaricomycetes;o__Agaricales;__;__	0.00014471	0.00918555
k__Fungi;p__Mucoromycota;c__Mucoromycetes;o__Mucorales;f__Lichtheimiaceae;g__Lichtheimia	7.33274e-05	0.00918555
k__Fungi;p__Ascomycota;c__Sordariomycetes;__;__;__	3.56673e-05	0.00918555
k__Fungi;p__Basidiomycota;c__Agaricomycetes;o__Agaricales;f__Inocybaceae;g__Inocybe	2.8032e-05	0.00918555
k__Fungi;p__Ascomycota;c__Pezizomycotina_cls_Incertae_sedis;o__Pezizomycotina_ord_Incertae_sedis;f__Pezizomycotina_fam_Incertae_sedis;g__Irpicomyces	2.19334e-05	0.00918555
k__Fungi;p__Basidiomycota;c__Agaricomycetes;o__Hymenochaetales;f__Schizoporaceae;g__Xylodon	1.54506e-05	0.00918555
k__Fungi;p__Ascomycota;c__Saccharomycetes;o__Saccharomycetales;f__Saccharomycetales_fam_Incertae_sedis;g__Limtongozyma	1.09247e-05	0.00918555
k__Fungi;p__Ascomycota;c__Saccharomycetes;o__Saccharomycetales;f__Saccharomycetaceae;g__Ogataea	9.8082e-06	0.00918555
k__Fungi;p__Basidiomycota;c__Agaricomycetes;o__Phallales;f__Phallaceae;g__Phallaceae_gen_Incertae_sedis	0.000938094	0.00857318
k__Fungi;p__Ascomycota;c__Sordariomycetes;o__Hypocreales;f__Hypocreales_fam_Incertae_sedis;g__Sarocladium	8.08306e-05	0.00857318
k__Fungi;p__Ascomycota;c__Dothideomycetes;o__Pleosporales;f__Periconiaceae;g__Periconia	3.77202e-05	0.00857318
k__Fungi;p__Basidiomycota;c__Agaricomycetes;o__Agaricales;f__Agaricales_fam_Incertae_sedis;g__Agaricales_gen_Incertae_sedis	3.56793e-05	0.00857318
k__Fungi;p__Ascomycota;c__Eurotiomycetes;o__Eurotiales;f__Aspergillaceae;g__Aspergillaceae_gen_Incertae_sedis	3.01449e-05	0.00857318
k__Fungi;p__Basidiomycota;c__Tremellomycetes;o__Tremellales;f__Rhynchogastremataceae;g__Papiliotrema	2.52708e-05	0.00857318
k__Fungi;p__Basidiomycota;c__Tremellomycetes;o__Cystofilobasidiales;f__Mrakiaceae;g__Mrakia	1.41421e-05	0.00857318
k__Fungi;p__Ascomycota;c__Eurotiomycetes;o__Onygenales;__;__	4.93411e-06	0.00857318
k__Fungi;p__Ascomycota;c__Dothideomycetes;o__Botryosphaeriales;f__Botryosphaeriaceae;g__Lasiodiplodia	4.58236e-05	0.00796081
k__Fungi;p__Ascomycota;c__Saccharomycetes;o__Saccharomycetales;f__Metschnikowiaceae;g__Metschnikowia	1.65671e-05	0.00796081
k__Fungi;p__Ascomycota;c__Eurotiomycetes;o__Chaetothyriales;f__Chaetothyriales_fam_Incertae_sedis;g__Chaetothyriales_gen_Incertae_sedis	1.35418e-05	0.00796081
k__Fungi;p__Basidiomycota;c__Agaricomycetes;o__Agaricales;f__Physalacriaceae;g__Flammulina	1.13569e-05	0.00796081
k__Fungi;p__Ascomycota;c__Dothideomycetes;o__Dothideomycetes_ord_Incertae_sedis;f__Dothideomycetes_fam_Incertae_sedis;g__Dothideomycetes_gen_Incertae_sedis	1.12488e-05	0.00796081
k__Fungi;p__Basidiomycota;c__Agaricomycetes;o__Agaricales;f__Agaricaceae;g__Agaricus	8.34598e-05	0.00734844
k__Fungi;p__Ascomycota;c__Saccharomycetes;o__Saccharomycetales;f__Saccharomycetaceae;g__Lachancea	4.79365e-05	0.00734844
k__Fungi;p__Basidiomycota;c__Ustilaginomycetes;o__Ustilaginales;f__Ustilaginaceae;__	4.32545e-05	0.00734844
k__Fungi;p__Basidiomycota;c__Exobasidiomycetes;o__Microstromatales;f__Quambalariaceae;g__Quambalaria	3.10693e-05	0.00734844
k__Fungi;p__Basidiomycota;c__Cystobasidiomycetes;o__Erythrobasidiales;f__Erythrobasidiaceae;g__Erythrobasidium	1.89441e-05	0.00734844
k__Fungi;p__Ascomycota;c__Dothideomycetes;o__Pleosporales;f__Cucurbitariaceae;g__Cucurbitariaceae_gen_Incertae_sedis	1.4094e-05	0.00734844
k__Fungi;p__Basidiomycota;c__Exobasidiomycetes;o__Exobasidiales;f__Exobasidiaceae;g__Exobasidium	1.15129e-05	0.00734844
k__Fungi;p__Ascomycota;c__Dothideomycetes;o__Botryosphaeriales;f__Botryosphaeriaceae;g__Neofusicoccum	0.000743263	0.00673607
k__Fungi;p__Ascomycota;c__Leotiomycetes;o__Thelebolales;f__Pseudeurotiaceae;g__Pseudogymnoascus	0.000418091	0.00673607
k__Fungi;p__Ascomycota;c__Dothideomycetes;o__Botryosphaeriales;f__Botryosphaeriaceae;g__Botryosphaeria	0.000131264	0.00673607
k__Fungi;p__Basidiomycota;c__Tremellomycetes;o__Tremellales;f__Tremellaceae;g__Tremella	8.59688e-05	0.00673607
k__Fungi;p__Ascomycota;c__Eurotiomycetes;o__Eurotiales;__;__	5.94735e-05	0.00673607
k__Fungi;p__Ascomycota;c__Dothideomycetes;__;__;__	5.18502e-05	0.00673607
k__Fungi;p__Basidiomycota;c__Agaricomycetes;o__Polyporales;f__Polyporales_fam_Incertae_sedis;g__Polyporales_gen_Incertae_sedis	4.22221e-05	0.00673607
k__Fungi;p__Ascomycota;c__Eurotiomycetes;o__Chaetothyriales;f__Cyphellophoraceae;g__Cyphellophora	2.12131e-05	0.00673607
k__Fungi;p__Mortierellomycota;c__Mortierellomycetes;o__Mortierellales;f__Mortierellaceae;g__Mortierella	1.21492e-05	0.00673607
k__Fungi;p__Ascomycota;c__Dothideomycetes;o__Capnodiales;f__Cladosporiaceae;g__Toxicocladosporium	6.00017e-05	0.0061237
k__Fungi;p__Basidiomycota;c__Microbotryomycetes;o__Microbotryomycetes_ord_Incertae_sedis;f__Chrysozymaceae;g__Chrysozymaceae_gen_Incertae_sedis	3.19457e-05	0.0061237
k__Fungi;p__Ascomycota;c__Eurotiomycetes;o__Chaetothyriales;f__Herpotrichiellaceae;__	1.80557e-05	0.0061237
k__Fungi;p__Ascomycota;c__Sordariomycetes;o__Hypocreales;__;__	1.80317e-05	0.0061237
k__Fungi;p__Basidiomycota;c__Agaricomycetes;o__Agaricales;f__Schizophyllaceae;g__Schizophyllum	1.76236e-05	0.0061237
k__Fungi;p__Basidiomycota;c__Exobasidiomycetes;o__Golubeviales;f__Golubeviaceae;g__Golubevia	1.36018e-05	0.0061237
k__Fungi;p__Ascomycota;c__Sordariomycetes;o__Glomerellales;f__Plectosphaerellaceae;g__Gibellulopsis	1.14649e-05	0.0061237
k__Fungi;p__Ascomycota;c__Sordariomycetes;o__Hypocreales;f__Ophiocordycipitaceae;g__Ophiocordyceps	0.000191038	0.00551133
k__Fungi;p__Ascomycota;c__Dothideomycetes;o__Mycosphaerellales;f__Teratosphaeriaceae;g__Hortaea	7.2307e-05	0.00551133
k__Fungi;p__Ascomycota;c__Eurotiomycetes;o__Chaetothyriales;f__Trichomeriaceae;g__Trichomerium	5.77087e-05	0.00551133
k__Fungi;p__Ascomycota;c__Dothideomycetes;o__Mycosphaerellales;f__Mycosphaerellaceae;g__Zasmidium	4.97013e-05	0.00551133
k__Fungi;p__Ascomycota;c__Sordariomycetes;o__Xylariales;f__Diatrypaceae;g__Diatrypaceae_gen_Incertae_sedis	4.23782e-05	0.00551133
k__Fungi;p__Ascomycota;c__Saccharomycetes;o__Saccharomycetales;f__Debaryomycetaceae;g__Yamadazyma	4.10096e-05	0.00551133
k__Fungi;p__Ascomycota;c__Dothideomycetes;o__Pleosporales;f__Phaeosphaeriaceae;g__Setophoma	3.84165e-05	0.00551133
k__Fungi;p__Basidiomycota;c__Exobasidiomycetes;o__Microstromatales;f__Microstromatales_fam_Incertae_sedis;g__Jaminaea	3.39866e-05	0.00551133
k__Fungi;p__Basidiomycota;c__Tremellomycetes;o__Tremellales;f__Bulleribasidiaceae;g__Dioszegia	3.01449e-05	0.00551133
k__Fungi;p__Ascomycota;c__Dothideomycetes;o__Mycosphaerellales;f__Mycosphaerellaceae;__	5.91854e-06	0.00551133
k__Fungi;p__Ascomycota;c__Dothideomycetes;o__Pleosporales;f__Pleosporaceae;g__Bipolaris	4.45391e-06	0.00551133
k__Fungi;p__Basidiomycota;c__Tremellomycetes;o__Tremellales;f__Tremellales_fam_Incertae_sedis;g__Tremellales_gen_Incertae_sedis	6.55121e-05	0.00489896
k__Fungi;p__Basidiomycota;c__Exobasidiomycetes;o__Microstromatales;f__Microstromatales_fam_Incertae_sedis;g__Sympodiomycopsis	6.0578e-05	0.00489896
k__Fungi;p__Ascomycota;c__Eurotiomycetes;o__Chaetothyriales;f__Trichomeriaceae;g__Knufia	3.32663e-05	0.00489896
k__Fungi;p__Ascomycota;c__Dothideomycetes;o__Pleosporales;f__Pleosporaceae;g__Pyrenophora	2.90164e-05	0.00489896
k__Fungi;p__Ascomycota;c__Saccharomycetes;o__Saccharomycetales;f__Saccharomycetaceae;g__Naumovozyma	1.99285e-05	0.00489896
k__Fungi;p__Basidiomycota;c__Exobasidiomycetes;o__Entylomatales;f__Entylomataceae;g__Entyloma	1.59668e-05	0.00489896
k__Fungi;p__Mucoromycota;c__Mucoromycetes;o__Mucorales;f__Mucoraceae;g__Actinomucor	8.31957e-06	0.00489896
k__Fungi;p__Basidiomycota;c__Agaricomycetes;o__Russulales;f__Peniophoraceae;g__Peniophora	7.99543e-06	0.00489896
k__Fungi;p__Basidiomycota;c__Ustilaginomycetes;o__Ustilaginales;f__Ustilaginaceae;g__Pseudozyma	6.83093e-06	0.00489896
k__Fungi;p__Basidiomycota;c__Agaricomycetes;o__Polyporales;f__Phanerochaetaceae;g__Phanerochaete	3.82964e-06	0.00489896
k__Fungi;p__Mucoromycota;c__Mucoromycetes;o__Mucorales;f__Lichtheimiaceae;g__Rhizomucor	2.54509e-06	0.00489896
k__Fungi;p__Ascomycota;c__Eurotiomycetes;o__Eurotiales;f__Thermoascaceae;g__Byssochlamys	8.42401e-05	0.00428659
k__Fungi;p__Ascomycota;c__Leotiomycetes;o__Helotiales;__;__	6.36873e-05	0.00428659
k__Fungi;p__Basidiomycota;c__Moniliellomycetes;o__Moniliellales;f__Moniliellaceae;__	2.75998e-05	0.00428659
k__Fungi;p__Mucoromycota;c__Mucoromycetes;o__Mucorales;f__Mucoraceae;__	2.35421e-05	0.00428659
k__Fungi;p__Ascomycota;c__Eurotiomycetes;o__Chaetothyriales;f__Strelitzianaceae;g__Strelitziana	2.20054e-05	0.00428659
k__Fungi;p__Ascomycota;c__Dothideomycetes;o__Pleosporales;f__Pleosporaceae;__	1.88481e-05	0.00428659
k__Fungi;p__Ascomycota;c__Sordariomycetes;o__Xylariales;f__Apiosporaceae;g__Apiospora	1.76236e-05	0.00428659
k__Fungi;p__Basidiomycota;c__Exobasidiomycetes;o__Tilletiales;f__Tilletiaceae;g__Tilletia	1.60869e-05	0.00428659
k__Fungi;p__Ascomycota;c__Eurotiomycetes;o__Onygenales;f__Onygenales_fam_Incertae_sedis;g__Onygenales_gen_Incertae_sedis	1.13088e-05	0.00428659
k__Fungi;p__Basidiomycota;c__Ustilaginomycetes;o__Ustilaginales;f__Anthracoideaceae;g__Pilocintractia	1.06366e-05	0.00428659
k__Fungi;p__Basidiomycota;c__Tremellomycetes;o__Tremellales;f__Rhynchogastremataceae;g__Rhynchogastrema	7.76733e-06	0.00428659
k__Fungi;p__Ascomycota;c__Dothideomycetes;o__Dothideales;f__Saccotheciaceae;__	7.43119e-06	0.00428659
k__Fungi;p__Ascomycota;c__Eurotiomycetes;o__Chaetothyriales;f__Herpotrichiellaceae;g__Cladophialophora	4.11776e-06	0.00428659
k__Fungi;p__Rozellomycota;c__Rozellomycotina_cls_Incertae_sedis;o__GS11;f__GS11_fam_Incertae_sedis;g__GS11_gen_Incertae_sedis	3.4935e-06	0.00428659
k__Fungi;p__Ascomycota;c__Dothideomycetes;o__Pleosporales;f__Pleosporaceae;g__Edenia	3.22938e-06	0.00428659
k__Fungi;p__Ascomycota;c__Dothideomycetes;o__Tubeufiales;f__Wiesneriomycetaceae;g__Spissiomyces	0.000420948	0.00367422
k__Fungi;p__Ascomycota;c__Dothideomycetes;o__Pleosporales;f__Coniothyriaceae;g__Coniothyrium	5.44313e-05	0.00367422
k__Fungi;p__Ascomycota;c__Sordariomycetes;o__Coniochaetales;f__Coniochaetaceae;g__Coniochaeta	4.08535e-05	0.00367422
k__Fungi;p__Mucoromycota;c__Mucoromycetes;o__Mucorales;__;__	3.79963e-05	0.00367422
k__Fungi;p__Ascomycota;c__Sordariomycetes;o__Diaporthales;f__Diaporthaceae;__	3.41907e-05	0.00367422
k__Fungi;p__Ascomycota;c__Saccharomycetes;o__Saccharomycetales;f__Saccharomycetales_fam_Incertae_sedis;g__Suhomyces	2.5571e-05	0.00367422
k__Fungi;p__Ascomycota;c__Sordariomycetes;o__Sordariales;f__Chaetomiaceae;__	2.26777e-05	0.00367422
k__Fungi;p__Basidiomycota;c__Tremellomycetes;o__Tremellales;f__Bulleraceae;g__Bullera	1.43341e-05	0.00367422
k__Fungi;p__Basidiomycota;c__Ustilaginomycetes;o__Ustilaginales;f__Ustilaginaceae;g__Ustilago	1.31096e-05	0.00367422
k__Fungi;p__Ascomycota;c__Dothideomycetes;o__Capnodiales;f__Dissoconiaceae;g__Uwebraunia	1.24253e-05	0.00367422
k__Fungi;p__Ascomycota;c__Sordariomycetes;o__Microascales;f__Microascaceae;g__Scopulariopsis	1.1741e-05	0.00367422
k__Fungi;p__Basidiomycota;c__Tremellomycetes;o__Trichosporonales;f__Trichosporonaceae;g__Vanrija	1.04325e-05	0.00367422
k__Fungi;p__Ascomycota;c__Sordariomycetes;o__Hypocreales;f__Hypocreales_fam_Incertae_sedis;__	1.00963e-05	0.00367422
k__Fungi;p__Ascomycota;c__Dothideomycetes;o__Pleosporales;f__Phaeosphaeriaceae;g__Neosetophoma	9.62813e-06	0.00367422
k__Fungi;p__Ascomycota;c__Sordariomycetes;o__Hypocreales;f__Cordycipitaceae;g__Cordycipitaceae_gen_Incertae_sedis	8.57167e-06	0.00367422
k__Fungi;p__Mucoromycota;c__Mucoromycetes;o__Mucorales;f__Choanephoraceae;g__Choanephora	8.21152e-06	0.00367422
k__Fungi;p__Basidiomycota;c__Tremellomycetes;o__Trichosporonales;f__Trichosporonaceae;g__Prillingera	7.07103e-06	0.00367422
k__Fungi;p__Basidiomycota;c__Agaricomycetes;o__Corticiales;f__Corticiaceae;g__Waitea	6.42275e-06	0.00367422
k__Fungi;p__Basidiomycota;c__Cystobasidiomycetes;o__Sakaguchiales;f__Sakaguchiaceae;g__Sakaguchia	3.00129e-06	0.00367422
k__Fungi;p__Ascomycota;c__Xylonomycetes;o__Symbiotaphrinales;f__Symbiotaphrinaceae;g__Symbiotaphrina	2.67715e-06	0.00367422
k__Fungi;p__Basidiomycota;c__Agaricomycetes;o__Agaricales;f__Lyophyllaceae;g__Termitomyces	0.000430012	0.00306185
k__Fungi;p__Ascomycota;c__Dothideomycetes;o__Mycosphaerellales;f__Mycosphaerellaceae;g__Cercospora	5.3771e-05	0.00306185
k__Fungi;p__Ascomycota;c__Sordariomycetes;o__Hypocreales;f__Nectriaceae;g__Fusicolla	3.7432e-05	0.00306185
k__Fungi;p__Basidiomycota;c__Ustilaginomycetes;o__Urocystidales;f__Fereydouniaceae;g__Fereydounia	3.01809e-05	0.00306185
k__Fungi;p__Ascomycota;c__Dothideomycetes;o__Botryosphaeriales;f__Phyllostictaceae;g__Phyllosticta	2.75278e-05	0.00306185
k__Fungi;p__Ascomycota;c__Dothideomycetes;o__Pleosporales;f__Lophiostomataceae;g__Lophiostoma	2.0937e-05	0.00306185
k__Fungi;p__Ascomycota;c__Sordariomycetes;o__Hypocreales;f__Hypocreales_fam_Incertae_sedis;g__Trichothecium	2.02287e-05	0.00306185
k__Fungi;p__Basidiomycota;c__Agaricomycetes;o__Agaricales;f__Psathyrellaceae;__	1.80557e-05	0.00306185
k__Fungi;p__Basidiomycota;c__Agaricomycetes;o__Polyporales;f__Irpicaceae;g__Ceriporia	1.41301e-05	0.00306185
k__Fungi;p__Ascomycota;c__Saccharomycetes;o__Saccharomycetales;f__Debaryomycetaceae;__	1.18851e-05	0.00306185
k__Fungi;p__Ascomycota;c__Eurotiomycetes;o__Onygenales;f__Arachnomycetaceae;g__Arachnomyces	1.00963e-05	0.00306185
k__Fungi;p__Ascomycota;c__Dothideomycetes;o__Pleosporales;f__Cucurbitariaceae;g__Pyrenochaetopsis	9.25597e-06	0.00306185
k__Fungi;p__Ascomycota;c__Sordariomycetes;o__Sordariomycetes_ord_Incertae_sedis;f__Thyridiaceae;g__Thyridium	8.88381e-06	0.00306185
k__Fungi;p__Ascomycota;c__Sordariomycetes;o__Microascales;f__Microascaceae;g__Microascus	8.25954e-06	0.00306185
k__Fungi;p__Ascomycota;c__Dothideomycetes;o__Zeloasperisporiales;f__Zeloasperisporiaceae;g__Zeloasperisporium	7.32314e-06	0.00306185
k__Fungi;p__Basidiomycota;c__Tremellomycetes;o__Trichosporonales;f__Trichosporonaceae;g__Effuseotrichosporon	6.0746e-06	0.00306185
k__Fungi;p__Ascomycota;c__Leotiomycetes;o__Helotiales;f__Myxotrichaceae;g__Oidiodendron	5.94255e-06	0.00306185
k__Fungi;p__Basidiomycota;c__Tremellomycetes;o__Cystofilobasidiales;f__Mrakiaceae;g__Udeniomyces	5.55838e-06	0.00306185
k__Fungi;p__Ascomycota;c__Sordariomycetes;o__Microascales;f__Microascaceae;g__Scedosporium	5.47435e-06	0.00306185
k__Fungi;p__Ascomycota;c__Saccharomycetes;o__Saccharomycetales;f__Dipodascaceae;g__Dipodascus	4.74203e-06	0.00306185
k__Fungi;p__Ascomycota;c__Sordariomycetes;o__Calosphaeriales;f__Pleurostomataceae;g__Pleurostoma	4.56196e-06	0.00306185
k__Fungi;p__Basidiomycota;c__Pucciniomycetes;o__Septobasidiales;f__Septobasidiaceae;g__Septobasidium	1.15249e-06	0.00306185
k__Fungi;p__Basidiomycota;c__Agaricomycetes;o__Polyporales;f__Meruliaceae;g__Phlebia	6.88375e-05	0.00244948
k__Fungi;p__Ascomycota;c__Eurotiomycetes;o__Eurotiales;f__Trichocomaceae;g__Trichocomaceae_gen_Incertae_sedis	3.35424e-05	0.00244948
k__Fungi;p__Ascomycota;c__Dothideomycetes;o__Pleosporales;f__Phaeosphaeriaceae;g__Phaeosphaeriaceae_gen_Incertae_sedis	3.10933e-05	0.00244948
k__Fungi;p__Ascomycota;c__Leotiomycetes;o__Helotiales;f__Sclerotiniaceae;g__Ciboria	2.93166e-05	0.00244948
k__Fungi;p__Ascomycota;c__Dothideomycetes;o__Botryosphaeriales;f__Botryosphaeriaceae;g__Macrophomina	2.16573e-05	0.00244948
k__Fungi;p__Ascomycota;c__Leotiomycetes;__;__;__	1.68432e-05	0.00244948
k__Fungi;p__Mucoromycota;c__Mucoromycetes;o__Mucorales;f__Choanephoraceae;g__Poitrasia	1.68192e-05	0.00244948
k__Fungi;p__Ascomycota;c__Saccharomycetes;o__Saccharomycetales;f__Debaryomycetaceae;g__Kurtzmaniella	1.55587e-05	0.00244948
k__Fungi;p__Basidiomycota;c__Agaricomycetes;o__Auriculariales;f__Exidiaceae;__	1.10687e-05	0.00244948
k__Fungi;p__Basidiomycota;c__Tremellomycetes;o__Tremellales;__;__	9.50808e-06	0.00244948
k__Fungi;p__Ascomycota;c__Leotiomycetes;o__Helotiales;f__Helotiales_fam_Incertae_sedis;__	8.57167e-06	0.00244948
k__Fungi;p__Basidiomycota;c__Agaricomycetes;o__Russulales;f__Russulaceae;g__Lactarius	6.45877e-06	0.00244948
k__Fungi;p__Ascomycota;c__Dothideomycetes;o__Mycosphaerellales;f__Mycosphaerellaceae;g__Ramularia	6.38674e-06	0.00244948
k__Fungi;p__Ascomycota;c__Dothideomycetes;o__Pleosporales;f__Phaeosphaeriaceae;g__Paraphoma	6.36273e-06	0.00244948
k__Fungi;p__Basidiomycota;c__Agaricomycetes;o__Agaricales;f__Strophariaceae;g__Pholiota	5.22224e-06	0.00244948
k__Fungi;p__Basidiomycota;c__Exobasidiomycetes;o__Exobasidiales;f__Brachybasidiaceae;g__Brachybasidiaceae_gen_Incertae_sedis	5.10219e-06	0.00244948
k__Fungi;p__Basidiomycota;c__Exobasidiomycetes;o__Exobasidiales;f__Cryptobasidiaceae;g__Clinoconidium	4.32185e-06	0.00244948
k__Fungi;p__Basidiomycota;c__Agaricomycetes;o__Polyporales;f__Irpicaceae;g__Irpex	4.27383e-06	0.00244948
k__Fungi;p__Basidiomycota;c__Agaricomycetes;o__Polyporales;f__Polyporaceae;g__Earliella	4.2018e-06	0.00244948
k__Fungi;p__Ascomycota;c__Eurotiomycetes;o__Chaetothyriales;f__Herpotrichiellaceae;g__Capronia	4.05774e-06	0.00244948
k__Fungi;p__Basidiomycota;c__Exobasidiomycetes;o__Exobasidiales;f__Cryptobasidiaceae;g__Acaromyces	3.99771e-06	0.00244948
k__Fungi;p__Basidiomycota;c__Exobasidiomycetes;o__Ceraceosorales;f__Ceraceosoraceae;g__Ceraceosorus	3.86566e-06	0.00244948
k__Fungi;p__Basidiomycota;c__Agaricomycetes;o__Sebacinales;f__Sebacinaceae;g__Sebacina	3.80563e-06	0.00244948
k__Fungi;p__Ascomycota;c__Dothideomycetes;o__Pleosporales;f__Phaeosphaeriaceae;g__Leptospora	3.66157e-06	0.00244948
k__Fungi;p__Ascomycota;c__Sordariomycetes;o__Amphisphaeriales;f__Pestalotiopsidaceae;g__Pestalotiopsis	3.55352e-06	0.00244948
k__Fungi;p__Basidiomycota;c__Agaricomycetes;o__Agaricales;f__Amanitaceae;g__Amanita	3.34944e-06	0.00244948
k__Fungi;p__Basidiomycota;c__Agaricomycetes;o__Agaricales;f__Psathyrellaceae;g__Psathyrella	2.68915e-06	0.00244948
k__Fungi;p__Basidiomycota;c__Agaricostilbomycetes;o__Agaricostilbales;f__Kondoaceae;g__Kondoa	2.30499e-06	0.00244948
k__Fungi;p__Basidiomycota;c__Agaricomycetes;o__Agaricales;f__Omphalotaceae;g__Lentinula	1.8608e-06	0.00244948
k__Fungi;p__Basidiomycota;c__Wallemiomycetes;o__Wallemiales;f__Wallemiaceae;__	1.56067e-06	0.00244948
k__Fungi;p__Ascomycota;c__Leotiomycetes;o__Helotiales;f__Helotiales_fam_Incertae_sedis;g__Helotiales_gen_Incertae_sedis	1.27255e-06	0.00244948
k__Fungi;p__Ascomycota;c__Sordariomycetes;o__Hypocreales;f__Stachybotryaceae;g__Albifimbria	1.06846e-06	0.00244948
k__Fungi;p__Basidiomycota;c__Cystobasidiomycetes;o__Cystobasidiales;f__Cystobasidiaceae;g__Occultifur	4.92211e-07	0.00244948
k__Fungi;p__Basidiomycota;c__Agaricomycetes;o__Polyporales;f__Ganodermataceae;__	0.000186512	0.00183711
k__Fungi;p__Basidiomycota;c__Microbotryomycetes;o__Sporidiobolales;f__Sporidiobolaceae;g__Rhodosporidiobolus	0.000167892	0.00183711
k__Fungi;p__Basidiomycota;c__Tremellomycetes;o__Tremellomycetes_ord_Incertae_sedis;f__Tremellomycetes_fam_Incertae_sedis;g__Tremellomycetes_gen_Incertae_sedis	6.22947e-05	0.00183711
k__Fungi;p__Ascomycota;c__Dothideomycetes;o__Pleosporales;f__Roussoellaceae;g__Roussoella	4.01332e-05	0.00183711
k__Fungi;p__Ascomycota;c__Sordariomycetes;o__Xylariales;f__Xylariales_fam_Incertae_sedis;g__Xylariales_gen_Incertae_sedis	2.85362e-05	0.00183711
k__Fungi;p__Ascomycota;c__Sordariomycetes;o__Sordariales;f__Sordariaceae;g__Neurospora	2.65914e-05	0.00183711
k__Fungi;p__Ascomycota;c__Sordariomycetes;o__Sordariales;f__Sordariales_fam_Incertae_sedis;g__Sordariales_gen_Incertae_sedis	2.62192e-05	0.00183711
k__Fungi;p__Basidiomycota;c__Ustilaginomycetes;o__Ustilaginales;f__Ustilaginaceae;g__Macalpinomyces	1.84879e-05	0.00183711
k__Fungi;p__Ascomycota;c__Dothideomycetes;o__Pleosporales;f__Neomassarinaceae;g__Neomassarina	1.52105e-05	0.00183711
k__Fungi;p__Ascomycota;c__Saccharomycetes;o__Saccharomycetales;f__Saccharomycetales_fam_Incertae_sedis;g__Teunomyces	1.47423e-05	0.00183711
k__Fungi;p__Ascomycota;c__Sordariomycetes;o__Microascales;f__Microascaceae;g__Parascedosporium	1.38419e-05	0.00183711
k__Fungi;p__Ascomycota;c__Sordariomycetes;o__Xylariales;__;__	1.1729e-05	0.00183711
k__Fungi;p__Ascomycota;c__Eurotiomycetes;o__Chaetothyriales;f__Herpotrichiellaceae;g__Rhinocladiella	1.1717e-05	0.00183711
k__Fungi;p__Basidiomycota;c__Agaricomycetes;o__Polyporales;__;__	1.14289e-05	0.00183711
k__Fungi;p__Ascomycota;c__Eurotiomycetes;o__Chaetothyriales;__;__	1.05165e-05	0.00183711
k__Fungi;p__Ascomycota;c__Sordariomycetes;o__Hypocreales;f__Bionectriaceae;g__Clonostachys	1.02164e-05	0.00183711
k__Fungi;p__Ascomycota;c__Saccharomycetes;o__Saccharomycetales;f__Pichiaceae;__	9.54409e-06	0.00183711
k__Fungi;p__Ascomycota;c__Saccharomycetes;o__Saccharomycetales;f__Phaffomycetaceae;g__Barnettozyma	8.29556e-06	0.00183711
k__Fungi;p__Ascomycota;c__Dothideomycetes;o__Mycosphaerellales;f__Mycosphaerellaceae;g__Phaeophleospora	7.01101e-06	0.00183711
k__Fungi;p__Ascomycota;c__Saccharomycetes;o__Saccharomycetales;f__Eremotheciaceae;g__Holleya	6.80692e-06	0.00183711
k__Fungi;p__Ascomycota;c__Dothideomycetes;o__Pleosporales;f__Lentitheciaceae;g__Poaceascoma	6.49478e-06	0.00183711
k__Fungi;p__Basidiomycota;c__Agaricomycetes;o__Polyporales;f__Polyporaceae;g__Polyporaceae_gen_Incertae_sedis	6.41075e-06	0.00183711
k__Fungi;p__Ascomycota;c__Dothideomycetes;o__Coniosporiales;f__Coniosporiaceae;g__Coniosporium	6.27869e-06	0.00183711
k__Fungi;p__Ascomycota;c__Saccharomycetes;o__Saccharomycetales;f__Trichomonascaceae;g__Groenewaldozyma	6.03859e-06	0.00183711
k__Fungi;p__Ascomycota;c__Sordariomycetes;o__Sordariales;f__Cephalothecaceae;g__Phialemonium	5.97856e-06	0.00183711
k__Fungi;p__Ascomycota;c__Dothideomycetes;o__Pleosporales;f__Leptosphaeriaceae;g__Leptosphaeria	5.34229e-06	0.00183711
k__Fungi;p__Ascomycota;c__Dothideomycetes;o__Pleosporales;f__Didymosphaeriaceae;g__Montagnula	5.23424e-06	0.00183711
k__Fungi;p__Ascomycota;c__Leotiomycetes;o__Helotiales;f__Sclerotiniaceae;g__Monilia	5.1382e-06	0.00183711
k__Fungi;p__Ascomycota;c__Saccharomycetes;o__Saccharomycetales;f__Debaryomycetaceae;g__Priceomyces	5.05417e-06	0.00183711
k__Fungi;p__Ascomycota;c__Dothideomycetes;o__Pleosporales;f__Dictyosporiaceae;g__Pseudocoleophoma	4.86208e-06	0.00183711
k__Fungi;p__Ascomycota;c__Sordariomycetes;o__Hypocreales;f__Stachybotryaceae;g__Stachybotryaceae_gen_Incertae_sedis	4.76604e-06	0.00183711
k__Fungi;p__Ascomycota;c__Leotiomycetes;o__Thelebolales;f__Thelebolaceae;g__Inopinatum	4.15378e-06	0.00183711
k__Fungi;p__Ascomycota;c__Dothideomycetes;o__Gloniales;f__Gloniaceae;g__Cenococcum	3.91368e-06	0.00183711
k__Fungi;p__Ascomycota;c__Sordariomycetes;o__Hypocreales;f__Bionectriaceae;g__Geosmithia	3.80563e-06	0.00183711
k__Fungi;p__Ascomycota;c__Dothideomycetes;o__Pleosporales;f__Torulaceae;g__Torula	3.56553e-06	0.00183711
k__Fungi;p__Ascomycota;c__Saccharomycetes;o__Saccharomycetales;f__Dipodascaceae;g__Dipodascaceae_gen_Incertae_sedis	3.30142e-06	0.00183711
k__Fungi;p__Basidiomycota;c__Agaricomycetes;o__Thelephorales;f__Thelephoraceae;g__Tomentella	3.28941e-06	0.00183711
k__Fungi;p__Ascomycota;c__Eurotiomycetes;o__Chaetothyriales;f__Herpotrichiellaceae;g__Herpotrichiellaceae_gen_Incertae_sedis	3.28941e-06	0.00183711
k__Fungi;p__Ascomycota;c__Saccharomycetes;o__Saccharomycetales;f__Dipodascaceae;g__Galactomyces	3.15735e-06	0.00183711
k__Fungi;p__Ascomycota;c__Saccharomycetes;o__Saccharomycetales;f__Pichiaceae;g__Martiniozyma	3.04931e-06	0.00183711
k__Fungi;p__Basidiomycota;c__Agaricomycetes;o__Boletales;f__Suillaceae;g__Suillus	3.0253e-06	0.00183711
k__Fungi;p__Ascomycota;c__Dothideomycetes;o__Pleosporales;f__Sporormiaceae;g__Preussia	3.00129e-06	0.00183711
k__Fungi;p__Ascomycota;c__Saccharomycetes;o__Saccharomycetales;f__Phaffomycetaceae;g__Starmera	2.84522e-06	0.00183711
k__Fungi;p__Ascomycota;c__Pezizomycetes;o__Pezizales;f__Pyronemataceae;g__Pyronemataceae_gen_Incertae_sedis	2.83321e-06	0.00183711
k__Fungi;p__Basidiomycota;c__Agaricomycetes;o__Thelephorales;__;__	2.7972e-06	0.00183711
k__Fungi;p__Basidiomycota;c__Geminibasidiomycetes;o__Geminibasidiales;f__Geminibasidiaceae;g__Geminibasidium	2.42504e-06	0.00183711
k__Fungi;p__Ascomycota;c__Sordariomycetes;o__Hypocreales;f__Niessliaceae;g__Niesslia	2.329e-06	0.00183711
k__Fungi;p__Ascomycota;c__Dothideomycetes;o__Venturiales;f__Sympoventuriaceae;g__Sympoventuriaceae_gen_Incertae_sedis	2.19694e-06	0.00183711
k__Fungi;p__Ascomycota;c__Dothideomycetes;o__Mycosphaerellales;f__Teratosphaeriaceae;g__Penidiella	2.1009e-06	0.00183711
k__Fungi;p__Basidiomycota;c__Malasseziomycetes;o__Malasseziales;f__Malasseziales_fam_Incertae_sedis;g__Malasseziales_gen_Incertae_sedis	1.95684e-06	0.00183711
k__Fungi;p__Basidiomycota;c__Agaricomycetes;o__Hymenochaetales;f__Schizoporaceae;g__Hyphodontia	1.92082e-06	0.00183711
k__Fungi;p__Ascomycota;c__Dothideomycetes;o__Pleosporales;f__Corynesporascaceae;g__Corynespora	1.84879e-06	0.00183711
k__Fungi;p__Ascomycota;c__Sordariomycetes;o__Hypocreales;f__Nectriaceae;g__Nectriaceae_gen_Incertae_sedis	1.80077e-06	0.00183711
k__Fungi;p__Ascomycota;c__Leotiomycetes;o__Thelebolales;f__Pseudeurotiaceae;__	1.6447e-06	0.00183711
k__Fungi;p__Basidiomycota;c__Tremellomycetes;o__Cystofilobasidiales;f__Mrakiaceae;g__Itersonilia	1.56067e-06	0.00183711
k__Fungi;p__Basidiomycota;c__Wallemiomycetes;o__Wallemiales;f__Wallemiaceae;g__Wallemiaceae_gen_Incertae_sedis	1.33257e-06	0.00183711
k__Fungi;p__Ascomycota;c__Eurotiomycetes;o__Chaetothyriales;f__Trichomeriaceae;__	1.20051e-06	0.00183711
k__Fungi;p__Ascomycota;c__Sordariomycetes;o__Diaporthales;__;__	1.11648e-06	0.00183711
k__Fungi;p__Ascomycota;c__Eurotiomycetes;o__Chaetothyriales;f__Herpotrichiellaceae;g__Metulocladosporiella	1.03244e-06	0.00183711
k__Fungi;p__Mucoromycota;c__Mucoromycetes;o__Mucorales;f__Choanephoraceae;g__Blakeslea	8.28355e-07	0.00183711
k__Fungi;p__Ascomycota;c__Sordariomycetes;o__Xylariales;f__Apiosporaceae;g__Apiosporaceae_gen_Incertae_sedis	7.44319e-07	0.00183711
k__Fungi;p__Basidiomycota;c__Agaricomycetes;o__Cantharellales;f__Ceratobasidiaceae;__	7.32314e-07	0.00183711
k__Fungi;p__Ascomycota;c__Saccharomycetes;o__Saccharomycetales;f__Trichomonascaceae;g__Zygoascus	3.9617e-07	0.00183711
k__Fungi;p__Basidiomycota;c__Pucciniomycetes;o__Pucciniales;f__Pucciniaceae;g__Puccinia	2.16093e-07	0.00183711
k__Fungi;p__Ascomycota;c__Pezizomycotina_cls_Incertae_sedis;o__Pezizomycotina_ord_Incertae_sedis;f__Pezizomycotina_fam_Incertae_sedis;g__Ciliophora	1.92082e-07	0.00183711
k__Fungi;p__Ascomycota;c__Saccharomycetes;o__Saccharomycetales;f__Cephaloascaceae;g__Cephaloascus	0.000632047	0.00122474
k__Fungi;p__Mucoromycota;c__Umbelopsidomycetes;o__Umbelopsidales;f__Umbelopsidaceae;g__Umbelopsis	0.000154854	0.00122474
k__Fungi;p__Basidiomycota;c__Microbotryomycetes;o__Microbotryomycetes_ord_Incertae_sedis;f__Colacogloeaceae;g__Colacogloea	7.11785e-05	0.00122474
k__Fungi;p__Ascomycota;c__Eurotiomycetes;o__Eurotiales;f__Thermoascaceae;g__Thermoascus	6.77811e-05	0.00122474
k__Fungi;p__Mucoromycota;c__Mucoromycetes;o__Mucorales;f__Cunninghamellaceae;g__Cunninghamella	5.94735e-05	0.00122474
k__Fungi;p__Ascomycota;c__Sordariomycetes;o__Hypocreales;f__Nectriaceae;g__Nectria	5.56679e-05	0.00122474
k__Fungi;p__Ascomycota;c__Sordariomycetes;o__Myrmecridiales;f__Myrmecridiaceae;g__Myrmecridium	3.71679e-05	0.00122474
k__Fungi;p__Basidiomycota;c__Spiculogloeomycetes;o__Spiculogloeales;f__Spiculogloeales_fam_Incertae_sedis;g__Meniscomyces	2.40343e-05	0.00122474
k__Fungi;p__Ascomycota;c__Sordariomycetes;o__Hypocreales;f__Stachybotryaceae;g__Stachybotrys	2.38302e-05	0.00122474
k__Fungi;p__Ascomycota;c__Leotiomycetes;o__Erysiphales;f__Erysiphaceae;g__Phyllactinia	1.33617e-05	0.00122474
k__Fungi;p__Basidiomycota;c__Agaricomycetes;o__Cantharellales;f__Hydnaceae;g__Membranomyces	1.14529e-05	0.00122474
k__Fungi;p__Ascomycota;c__Dothideomycetes;o__Pleosporales;f__Didymellaceae;g__Stagonosporopsis	1.00723e-05	0.00122474
k__Fungi;p__Mucoromycota;c__Mucoromycetes;o__Mucorales;f__Syncephalastraceae;g__Syncephalastrum	9.64013e-06	0.00122474
k__Fungi;p__Basidiomycota;c__Agaricomycetes;o__Hymenochaetales;f__Hymenochaetaceae;g__Hymenochaetaceae_gen_Incertae_sedis	9.59211e-06	0.00122474
k__Fungi;p__Ascomycota;c__Sordariomycetes;o__Glomerellales;f__Plectosphaerellaceae;__	9.42404e-06	0.00122474
k__Fungi;p__Basidiomycota;c__Agaricomycetes;o__Auriculariales;f__Exidiaceae;g__Exidia	9.19594e-06	0.00122474
k__Fungi;p__Ascomycota;c__Sordariomycetes;o__Hypocreales;f__Hypocreales_fam_Incertae_sedis;g__Hypocreales_gen_Incertae_sedis	7.82735e-06	0.00122474
k__Fungi;p__Ascomycota;c__Sordariomycetes;o__Xylariales;f__Xylariaceae;g__Annulohypoxylon	6.999e-06	0.00122474
k__Fungi;p__Basidiomycota;c__Agaricomycetes;o__Polyporales;f__Meripilaceae;g__Rigidoporus	6.81892e-06	0.00122474
k__Fungi;p__Ascomycota;c__Eurotiomycetes;o__Verrucariales;f__Verrucariaceae;g__Thelidium	6.67486e-06	0.00122474
k__Fungi;p__Ascomycota;c__Dothideomycetes;o__Pleosporales;f__Pleosporales_fam_Incertae_sedis;g__Pseudorobillarda	6.42275e-06	0.00122474
k__Fungi;p__Ascomycota;c__Sordariomycetes;o__Xylariales;f__Xylariaceae;g__Ascotricha	6.2907e-06	0.00122474
k__Fungi;p__Ascomycota;c__Sordariomycetes;o__Hypocreales;f__Cordycipitaceae;g__Cordyceps	5.53437e-06	0.00122474
k__Fungi;p__Ascomycota;c__Sordariomycetes;o__Conioscyphales;f__Conioscyphaceae;g__Conioscypha	5.49836e-06	0.00122474
k__Fungi;p__Ascomycota;c__Sordariomycetes;o__Microascales;f__Microascaceae;g__Enterocarpus	5.31828e-06	0.00122474
k__Fungi;p__Ascomycota;c__Sordariomycetes;o__Hypocreales;f__Clavicipitaceae;g__Keithomyces	5.24625e-06	0.00122474
k__Fungi;p__Ascomycota;c__Eurotiomycetes;o__Eurotiales;f__Aspergillaceae;g__Paecilomyces	5.05417e-06	0.00122474
k__Fungi;p__Ascomycota;c__Eurotiomycetes;o__Eurotiales;f__Elaphomycetaceae;g__Elaphomyces	4.92211e-06	0.00122474
k__Fungi;p__Ascomycota;c__Dothideomycetes;o__Capnodiales;f__Capnodiaceae;g__Leptoxyphium	4.87409e-06	0.00122474
k__Fungi;p__Ascomycota;c__Dothideomycetes;o__Pleosporales;f__Didymosphaeriaceae;g__Didymosphaeriaceae_gen_Incertae_sedis	4.86208e-06	0.00122474
k__Fungi;p__Ascomycota;c__Sordariomycetes;o__Sordariales;f__Chaetomiaceae;g__Thermothielavioides	4.80206e-06	0.00122474
k__Fungi;p__Basidiomycota;c__Agaricomycetes;o__Polyporales;f__Steccherinaceae;g__Cabalodontia	4.36987e-06	0.00122474
k__Fungi;p__Ascomycota;c__Leotiomycetes;o__Helotiales;f__Ploettnerulaceae;g__Cadophora	4.26183e-06	0.00122474
k__Fungi;p__Ascomycota;c__Saccharomycetes;o__Saccharomycetales;f__Trigonopsidaceae;g__Trigonopsis	4.15378e-06	0.00122474
k__Fungi;p__Basidiomycota;c__Agaricomycetes;o__Hymenochaetales;f__Schizoporaceae;g__Schizopora	4.10576e-06	0.00122474
k__Fungi;p__Ascomycota;c__Sordariomycetes;o__Xylariales;f__Diatrypaceae;__	3.63756e-06	0.00122474
k__Fungi;p__Ascomycota;c__Leotiomycetes;o__Erysiphales;f__Erysiphaceae;g__Erysiphe	3.54152e-06	0.00122474
k__Fungi;p__Ascomycota;c__Orbiliomycetes;o__Orbiliales;f__Orbiliaceae;g__Hyalorbilia	3.40946e-06	0.00122474
k__Fungi;p__Basidiomycota;c__Agaricomycetes;o__Agaricales;f__Pluteaceae;g__Volvariella	3.28941e-06	0.00122474
k__Fungi;p__Basidiomycota;c__Agaricomycetes;o__Cantharellales;f__Hydnaceae;g__Sistotrema	3.2774e-06	0.00122474
k__Fungi;p__Ascomycota;c__Sordariomycetes;o__Sordariales;f__Chaetomiaceae;g__Chaetomium	3.10933e-06	0.00122474
k__Fungi;p__Basidiomycota;c__Agaricomycetes;o__Corticiales;f__Corticiaceae;g__Limonomyces	2.66514e-06	0.00122474
k__Fungi;p__Basidiomycota;c__Agaricomycetes;o__Hymenochaetales;f__Hymenochaetales_fam_Incertae_sedis;g__Echinoporia	2.61712e-06	0.00122474
k__Fungi;p__Ascomycota;c__Sordariomycetes;o__Chaetosphaeriales;f__Chaetosphaeriaceae;__	2.46105e-06	0.00122474
k__Fungi;p__Ascomycota;c__Sordariomycetes;o__Hypocreales;f__Nectriaceae;g__Paracremonium	2.40103e-06	0.00122474
k__Fungi;p__Ascomycota;c__Dothideomycetes;o__Venturiales;f__Venturiaceae;g__Sympodiella	2.37702e-06	0.00122474
k__Fungi;p__Basidiomycota;c__Agaricomycetes;o__Agaricales;f__Crepidotaceae;g__Crepidotus	2.25697e-06	0.00122474
k__Fungi;p__Ascomycota;c__Dothideomycetes;o__Mycosphaerellales;f__Teratosphaeriaceae;g__Neohortaea	2.23296e-06	0.00122474
k__Fungi;p__Basidiomycota;c__Agaricomycetes;o__Polyporales;f__Phanerochaetaceae;g__Bjerkandera	2.13692e-06	0.00122474
k__Fungi;p__Chytridiomycota;c__Spizellomycetes;o__Spizellomycetales;f__Spizellomycetales_fam_Incertae_sedis;g__Spizellomycetales_gen_Incertae_sedis	2.06489e-06	0.00122474
k__Fungi;p__Basidiomycota;c__Ustilaginomycetes;o__Ustilaginales;f__Ustilaginaceae;g__Dirkmeia	2.04087e-06	0.00122474
k__Fungi;p__Ascomycota;c__Sordariomycetes;o__Hypocreales;f__Bionectriaceae;g__Gliomastix	1.89681e-06	0.00122474
k__Fungi;p__Basidiomycota;c__Agaricomycetes;o__Agaricales;f__Strophariaceae;g__Stropharia	1.82478e-06	0.00122474
k__Fungi;p__Blastocladiomycota;c__Blastocladiomycetes;o__Blastocladiales;f__Blastocladiales_fam_Incertae_sedis;g__Blastocladiales_gen_Incertae_sedis	1.80077e-06	0.00122474
k__Fungi;p__Basidiomycota;c__Agaricomycetes;o__Cantharellales;f__Hydnaceae;g__Minimedusa	1.77676e-06	0.00122474
k__Fungi;p__Ascomycota;c__Dothideomycetes;o__Pleosporales;f__Roussoellaceae;g__Xenoroussoella	1.74075e-06	0.00122474
k__Fungi;p__Basidiomycota;c__Agaricomycetes;o__Hymenochaetales;f__Hymenochaetales_fam_Incertae_sedis;g__Skvortzovia	1.74075e-06	0.00122474
k__Fungi;p__Ascomycota;c__Sordariomycetes;o__Hypocreales;f__Ophiocordycipitaceae;g__Purpureocillium	1.66872e-06	0.00122474
k__Fungi;p__Ascomycota;c__Sordariomycetes;o__Hypocreales;f__Stachybotryaceae;g__Xenomyrothecium	1.6327e-06	0.00122474
k__Fungi;p__Ascomycota;c__Sordariomycetes;o__Microascales;f__Microascaceae;g__Cephalotrichum	1.59668e-06	0.00122474
k__Fungi;p__Ascomycota;c__Dothideomycetes;o__Capnodiales;f__Capnodiales_fam_Incertae_sedis;g__Capnodiales_gen_Incertae_sedis	1.59668e-06	0.00122474
k__Fungi;p__Basidiomycota;c__Agaricomycetes;o__Polyporales;f__Irpicaceae;__	1.54866e-06	0.00122474
k__Fungi;p__Basidiomycota;c__Agaricomycetes;o__Agaricales;f__Pluteaceae;g__Pluteus	1.54866e-06	0.00122474
k__Fungi;p__Ascomycota;c__Pezizomycetes;o__Pezizales;f__Morchellaceae;g__Morchella	1.52465e-06	0.00122474
k__Fungi;p__Ascomycota;c__Dothideomycetes;o__Pleosporales;f__Cucurbitariaceae;g__Pyrenochaeta	1.48864e-06	0.00122474
k__Fungi;p__Ascomycota;c__Leotiomycetes;o__Helotiales;f__Tympanidaceae;g__Vexillomyces	1.4046e-06	0.00122474
k__Fungi;p__Ascomycota;c__Sordariomycetes;o__Hypocreales;f__Cordycipitaceae;g__Beauveria	1.38059e-06	0.00122474
k__Fungi;p__Basidiomycota;c__Tremellomycetes;o__Filobasidiales;f__Piskurozymaceae;g__Solicoccozyma	1.28455e-06	0.00122474
k__Fungi;p__Basidiomycota;c__Agaricomycetes;o__Russulales;f__Stereaceae;g__Stereum	1.26054e-06	0.00122474
k__Fungi;p__Ascomycota;c__Dothideomycetes;o__Mytilinidiales;f__Mytilinidiales_fam_Incertae_sedis;g__Halokirschsteiniothelia	1.23653e-06	0.00122474
k__Fungi;p__Ascomycota;c__Sordariomycetes;o__Togniniales;f__Togniniaceae;g__Phaeoacremonium	1.1765e-06	0.00122474
k__Fungi;p__Ascomycota;c__Dothideomycetes;o__Pleosporales;f__Phaeosphaeriaceae;g__Phaeodothis	1.14049e-06	0.00122474
k__Fungi;p__Ascomycota;c__Dothideomycetes;o__Mycosphaerellales;f__Teratosphaeriaceae;g__Eupenidiella	1.12848e-06	0.00122474
k__Fungi;p__Ascomycota;c__Sordariomycetes;o__Glomerellales;f__Plectosphaerellaceae;g__Acrostalagmus	1.06846e-06	0.00122474
k__Fungi;p__Mucoromycota;c__Mucoromycetes;o__Mucorales;f__Pilobolaceae;g__Pilobolus	9.84422e-07	0.00122474
k__Fungi;p__Ascomycota;c__Dothideomycetes;o__Pleosporales;f__Phaeosphaeriaceae;__	9.72417e-07	0.00122474
k__Fungi;p__Ascomycota;c__Eurotiomycetes;o__Chaetothyriales;f__Chaetothyriales_fam_Incertae_sedis;g__Anthracina	9.60412e-07	0.00122474
k__Fungi;p__Basidiomycota;c__Agaricomycetes;o__Polyporales;f__Meruliaceae;g__Meruliaceae_gen_Incertae_sedis	9.36401e-07	0.00122474
k__Fungi;p__Basidiomycota;c__Agaricomycetes;o__Atheliales;f__Pilodermataceae;g__Piloderma	8.6437e-07	0.00122474
k__Fungi;p__Ascomycota;c__Leotiomycetes;o__Helotiales;f__Helotiaceae;g__Calyptrozyma	8.28355e-07	0.00122474
k__Fungi;p__Ascomycota;c__Sordariomycetes;o__Sordariales;f__Cephalothecaceae;g__Cephalotheca	8.28355e-07	0.00122474
k__Fungi;p__Ascomycota;c__Leotiomycetes;o__Helotiales;f__Helotiaceae;g__Scytalidium	8.1635e-07	0.00122474
k__Fungi;p__Basidiomycota;c__Agaricomycetes;o__Russulales;__;__	8.04345e-07	0.00122474
k__Fungi;p__Ascomycota;c__Sordariomycetes;o__Sordariales;__;__	7.80334e-07	0.00122474
k__Fungi;p__Ascomycota;c__Dothideomycetes;o__Venturiales;f__Sympoventuriaceae;g__Scolecobasidium	7.56324e-07	0.00122474
k__Fungi;p__Ascomycota;c__Sordariomycetes;o__Hypocreales;f__Catabotrydaceae;g__Catabotrydaceae_gen_Incertae_sedis	7.56324e-07	0.00122474
k__Fungi;p__Basidiomycota;c__Agaricomycetes;o__Cantharellales;f__Ceratobasidiaceae;g__Ceratobasidium	6.84293e-07	0.00122474
k__Fungi;p__Ascomycota;c__Eurotiomycetes;o__Chaetothyriales;f__Trichomeriaceae;g__Trichomeriaceae_gen_Incertae_sedis	6.60283e-07	0.00122474
k__Fungi;p__Ascomycota;c__Eurotiomycetes;o__Chaetothyriales;f__Chaetothyriaceae;g__Camptophora	6.60283e-07	0.00122474
k__Fungi;p__Ascomycota;c__Dothideomycetes;o__Mycosphaerellales;f__Teratosphaeriaceae;g__Teratosphaeriaceae_gen_Incertae_sedis	6.00257e-07	0.00122474
k__Fungi;p__Ascomycota;c__Sordariomycetes;o__Microascales;f__Ceratocystidaceae;g__Huntiella	5.76247e-07	0.00122474
k__Fungi;p__Ascomycota;c__Sordariomycetes;o__Glomerellales;f__Plectosphaerellaceae;g__Lectera	5.76247e-07	0.00122474
k__Fungi;p__Ascomycota;c__Leotiomycetes;o__Thelebolales;f__Pseudeurotiaceae;g__Geomyces	4.56196e-07	0.00122474
k__Fungi;p__Ascomycota;c__Leotiomycetes;o__Erysiphales;f__Erysiphaceae;g__Podosphaera	4.4419e-07	0.00122474
k__Fungi;p__Ascomycota;c__Pezizomycetes;o__Pezizales;f__Pyronemataceae;g__Lasiobolidium	4.4419e-07	0.00122474
k__Fungi;p__Ascomycota;c__Dothideomycetes;o__Pleosporales;f__Pleosporales_fam_Incertae_sedis;g__Pleiochaeta	4.2018e-07	0.00122474
k__Fungi;p__Ascomycota;c__Dothideomycetes;o__Pleosporales;f__Lentitheciaceae;g__Lentitheciaceae_gen_Incertae_sedis	4.08175e-07	0.00122474
k__Fungi;p__Basidiomycota;c__Agaricomycetes;o__Polyporales;f__Polyporaceae;__	4.08175e-07	0.00122474
k__Fungi;p__Basidiomycota;c__Tremellomycetes;o__Tremellales;f__Bulleribasidiaceae;g__Derxomyces	3.7216e-07	0.00122474
k__Fungi;p__Ascomycota;c__Dothideomycetes;o__Pleosporales;f__Didymellaceae;g__Cumuliphoma	3.60154e-07	0.00122474
k__Fungi;p__Ascomycota;c__Sordariomycetes;o__Hypocreales;f__Nectriaceae;g__Bisifusarium	3.48149e-07	0.00122474
k__Fungi;p__Ascomycota;c__Dothideomycetes;o__Mycosphaerellales;__;__	3.00129e-07	0.00122474
k__Fungi;p__Basidiomycota;c__Agaricomycetes;o__Russulales;f__Lachnocladiaceae;g__Asterostroma	2.88123e-07	0.00122474
k__Fungi;p__Ascomycota;c__Leotiomycetes;o__Helotiales;f__Helotiaceae;g__Tetracladium	2.88123e-07	0.00122474
k__Fungi;p__Basidiomycota;c__Agaricomycetes;o__Polyporales;f__Polyporaceae;g__Trametes	2.16093e-07	0.00122474
k__Fungi;p__Basidiomycota;c__Microbotryomycetes;o__Microbotryomycetes_ord_Incertae_sedis;f__Microbotryomycetes_fam_Incertae_sedis;g__Reniforma	1.92082e-07	0.00122474
k__Fungi;p__Basidiomycota;c__Exobasidiomycetes;o__Robbauerales;f__Robbaueraceae;g__Robbauera	1.92082e-07	0.00122474
k__Fungi;p__Ascomycota;c__Geoglossomycetes;o__Geoglossales;f__Geoglossaceae;g__Trichoglossum	1.80077e-07	0.00122474
k__Fungi;p__Basidiomycota;c__Exobasidiomycetes;o__Entylomatales;f__Entylomataceae;g__Tilletiopsis	1.08046e-07	0.00122474
k__Fungi;p__Basidiomycota;c__Microbotryomycetes;o__Sporidiobolales;f__Sporidiobolaceae;g__Sporidiobolaceae_gen_Incertae_sedis	4.6616e-05	0.00061237
k__Fungi;p__Ascomycota;c__Dothideomycetes;o__Pleosporales;f__Coniothyriaceae;g__Neoconiothyrium	3.07452e-05	0.00061237
k__Fungi;p__Ascomycota;c__Sordariomycetes;o__Hypocreales;f__Cordycipitaceae;g__Lecanicillium	3.05411e-05	0.00061237
k__Fungi;p__Ascomycota;c__Dothideomycetes;o__Pleosporales;f__Didymellaceae;g__Xenodidymella	2.85242e-05	0.00061237
k__Fungi;p__Basidiomycota;c__Agaricomycetes;o__Polyporales;f__Polyporaceae;g__Coriolopsis	2.11291e-05	0.00061237
k__Fungi;p__Basidiomycota;c__Agaricomycetes;o__Agaricales;f__Omphalotaceae;g__Rhodocollybia	1.96284e-05	0.00061237
k__Fungi;p__Basidiomycota;c__Agaricomycetes;o__Polyporales;f__Polyporaceae;g__Grammothele	1.64591e-05	0.00061237
k__Fungi;p__Ascomycota;c__Sordariomycetes;o__Sordariales;f__Lasiosphaeriaceae;__	1.41661e-05	0.00061237
k__Fungi;p__Ascomycota;c__Sordariomycetes;o__Hypocreales;f__Stachybotryaceae;g__Cymostachys	1.34458e-05	0.00061237
k__Fungi;p__Basidiomycota;c__Agaricomycetes;o__Agaricales;f__Mycenaceae;g__Mycena	1.29776e-05	0.00061237
k__Fungi;p__Basidiomycota;c__Agaricomycetes;o__Phallales;f__Phallaceae;g__Phallus	1.1693e-05	0.00061237
k__Fungi;p__Ascomycota;c__Sordariomycetes;o__Chaetosphaeriales;f__Chaetosphaeriaceae;g__Chaetosphaeria	1.12248e-05	0.00061237
k__Fungi;p__Basidiomycota;c__Agaricomycetes;o__Agaricales;f__Bolbitiaceae;g__Conocybe	1.04445e-05	0.00061237
k__Fungi;p__Basidiomycota;c__Agaricomycetes;o__Russulales;f__Hericiaceae;g__Hericium	1.02044e-05	0.00061237
k__Fungi;p__Basidiomycota;c__Agaricomycetes;o__Polyporales;f__Meripilaceae;g__Meripilaceae_gen_Incertae_sedis	1.00123e-05	0.00061237
k__Fungi;p__Ascomycota;c__Eurotiomycetes;o__Eurotiales;f__Trichocomaceae;g__Sagenomella	9.58011e-06	0.00061237
k__Fungi;p__Ascomycota;c__Pezizomycetes;o__Pezizales;f__Pyronemataceae;g__Scutellinia	9.41203e-06	0.00061237
k__Fungi;p__Ascomycota;c__Sareomycetes;o__Sareales;f__Sareaceae;g__Sarea	8.22352e-06	0.00061237
k__Fungi;p__Ascomycota;c__Dothideomycetes;o__Pleosporales;f__Roussoellaceae;g__Neoroussoella	8.1635e-06	0.00061237
k__Fungi;p__Ascomycota;c__Dothideomycetes;o__Jahnulales;f__Aliquandostipitaceae;g__Xylomyces	7.97142e-06	0.00061237
k__Fungi;p__Mucoromycota;c__Mucoromycetes;o__Mucorales;f__Lichtheimiaceae;g__Circinella	7.79134e-06	0.00061237
k__Fungi;p__Basidiomycota;c__Exobasidiomycetes;o__Exobasidiales;__;__	7.65928e-06	0.00061237
k__Fungi;p__Ascomycota;c__Sordariomycetes;o__Amphisphaeriales;f__Discosiaceae;g__Discosia	7.40717e-06	0.00061237
k__Fungi;p__Ascomycota;c__Dothideomycetes;o__Pleosporales;f__Didymosphaeriaceae;g__Paraphaeosphaeria	7.37116e-06	0.00061237
k__Fungi;p__Basidiomycota;c__Tremellomycetes;o__Tremellales;f__Naemateliaceae;g__Naematelia	6.00257e-06	0.00061237
k__Fungi;p__Ascomycota;c__Eurotiomycetes;o__Onygenales;f__Onygenaceae;g__Onygenaceae_gen_Incertae_sedis	5.47435e-06	0.00061237
k__Fungi;p__Ascomycota;c__Leotiomycetes;o__Helotiales;f__Helotiales_fam_Incertae_sedis;g__Chalara	5.43833e-06	0.00061237
k__Fungi;p__Basidiomycota;c__Agaricomycetes;o__Hymenochaetales;f__Schizoporaceae;g__Schizoporaceae_gen_Incertae_sedis	5.40232e-06	0.00061237
k__Fungi;p__Ascomycota;c__Dothideomycetes;o__Pleosporales;f__Phaeosphaeriaceae;g__Setophaeosphaeria	5.28226e-06	0.00061237
k__Fungi;p__Ascomycota;c__Sordariomycetes;o__Xylariales;f__Xylariaceae;g__Whalleya	5.24625e-06	0.00061237
k__Fungi;p__Ascomycota;c__Dothideomycetes;o__Botryosphaeriales;f__Botryosphaeriaceae;g__Neoscytalidium	5.17422e-06	0.00061237
k__Fungi;p__Ascomycota;c__Saccharomycetes;o__Saccharomycetales;f__Trichomonascaceae;g__Trichomonascaceae_gen_Incertae_sedis	5.03016e-06	0.00061237
k__Fungi;p__Ascomycota;c__Leotiomycetes;o__Helotiales;f__Tympanidaceae;g__Tympanidaceae_gen_Incertae_sedis	5.01815e-06	0.00061237
k__Fungi;p__Ascomycota;c__Dothideomycetes;o__Botryosphaeriales;f__Botryosphaeriales_fam_Incertae_sedis;g__Botryosphaeriales_gen_Incertae_sedis	4.88609e-06	0.00061237
k__Fungi;p__Ascomycota;c__Sordariomycetes;o__Microascales;f__Microascaceae;g__Pithoascus	4.77805e-06	0.00061237
k__Fungi;p__Ascomycota;c__Eurotiomycetes;o__Phaeomoniellales;f__Phaeomoniellaceae;__	4.76604e-06	0.00061237
k__Fungi;p__Ascomycota;c__Leotiomycetes;o__Rhytismatales;f__Rhytismataceae;g__Hypoderma	4.46591e-06	0.00061237
k__Fungi;p__Basidiomycota;c__Tremellomycetes;o__Filobasidiales;f__Piskurozymaceae;g__Piskurozyma	4.21381e-06	0.00061237
k__Fungi;p__Ascomycota;c__Sordariomycetes;o__Coronophorales;f__Nitschkiaceae;g__Fracchiaea	4.08175e-06	0.00061237
k__Fungi;p__Basidiomycota;c__Agaricomycetes;o__Polyporales;f__Irpicaceae;g__Phanerochaetella	3.9737e-06	0.00061237
k__Fungi;p__Ascomycota;c__Lecanoromycetes;o__Ostropales;f__Stictidaceae;g__Absconditella	3.87766e-06	0.00061237
k__Fungi;p__Ascomycota;c__Dothideomycetes;o__Botryosphaeriales;f__Phyllostictaceae;__	3.87766e-06	0.00061237
k__Fungi;p__Ascomycota;c__Dothideomycetes;o__Dothideales;f__Saccotheciaceae;g__Pseudosydowia	3.87766e-06	0.00061237
k__Fungi;p__Ascomycota;c__Dothideomycetes;o__Capnodiales;f__Neodevriesiaceae;__	3.62555e-06	0.00061237
k__Fungi;p__Ascomycota;c__Dothideomycetes;o__Mycosphaerellales;f__Teratosphaeriaceae;g__Catenulostroma	3.46949e-06	0.00061237
k__Fungi;p__Ascomycota;c__Dothideomycetes;o__Pleosporales;f__Bambusicolaceae;g__Bambusicola	3.04931e-06	0.00061237
k__Fungi;p__Ascomycota;c__Dothideomycetes;o__Mycosphaerellales;f__Mycosphaerellaceae;g__Parapallidocercospora	3.01329e-06	0.00061237
k__Fungi;p__Ascomycota;c__Dothideomycetes;o__Pleosporales;f__Sporormiaceae;g__Sporormiella	3.01329e-06	0.00061237
k__Fungi;p__Basidiomycota;c__Agaricomycetes;o__Agaricales;f__Lycoperdaceae;__	2.88123e-06	0.00061237
k__Fungi;p__Ascomycota;c__Sordariomycetes;o__Microascales;f__Microascaceae;g__Acaulium	2.71316e-06	0.00061237
k__Fungi;p__Ascomycota;c__Sordariomycetes;o__Xylariales;f__Amphisphaeriaceae;g__Arecophila	2.64113e-06	0.00061237
k__Fungi;p__Ascomycota;c__Dothideomycetes;o__Mytilinidiales;f__Mytilinidiaceae;g__Mytilinidion	2.59311e-06	0.00061237
k__Fungi;p__Ascomycota;c__Sordariomycetes;o__Sordariales;f__Chaetomiaceae;g__Mycothermus	2.59311e-06	0.00061237
k__Fungi;p__Ascomycota;c__Sordariomycetes;o__Hypocreales;f__Clavicipitaceae;__	2.54509e-06	0.00061237
k__Fungi;p__Ascomycota;c__Dothideomycetes;o__Botryosphaeriales;f__Aplosporellaceae;g__Aplosporella	2.53309e-06	0.00061237
k__Fungi;p__Ascomycota;c__Leotiomycetes;o__Helotiales;f__Sclerotiniaceae;g__Sclerotiniaceae_gen_Incertae_sedis	2.48507e-06	0.00061237
k__Fungi;p__Ascomycota;c__Pezizomycetes;o__Pezizales;f__Pezizaceae;g__Pezizaceae_gen_Incertae_sedis	2.40103e-06	0.00061237
k__Fungi;p__Basidiomycota;c__Agaricostilbomycetes;o__Agaricostilbales;f__Chionosphaeraceae;__	2.28098e-06	0.00061237
k__Fungi;p__Ascomycota;c__Dothideomycetes;o__Pleosporales;f__Lentitheciaceae;g__Darksidea	2.28098e-06	0.00061237
k__Fungi;p__Ascomycota;c__Eurotiomycetes;o__Onygenales;f__Arachnomycetaceae;g__Onychocola	2.23296e-06	0.00061237
k__Fungi;p__Ascomycota;c__Sordariomycetes;o__Hypocreales;f__Cordycipitaceae;g__Simplicillium	2.05288e-06	0.00061237
k__Fungi;p__Basidiomycota;c__Agaricomycetes;o__Atheliales;f__Atheliaceae;g__Athelia	2.05288e-06	0.00061237
k__Fungi;p__Basidiomycota;c__Microbotryomycetes;o__Sporidiobolales;f__Sporidiobolaceae;__	2.04087e-06	0.00061237
k__Fungi;p__Ascomycota;c__Leotiomycetes;o__Erysiphales;f__Erysiphaceae;g__Arthrocladiella	2.04087e-06	0.00061237
k__Fungi;p__Basidiomycota;c__Agaricomycetes;o__Agaricales;f__Typhulaceae;g__Typhula	2.02887e-06	0.00061237
k__Fungi;p__Ascomycota;c__Dothideomycetes;o__Pleosporales;f__Melanommataceae;g__Pleotrichocladium	2.00486e-06	0.00061237
k__Fungi;p__Ascomycota;c__Sordariomycetes;o__Xylariales;f__Castanediellaceae;g__Castanediella	1.99285e-06	0.00061237
k__Fungi;p__Ascomycota;c__Dothideomycetes;o__Mycosphaerellales;f__Mycosphaerellaceae;g__Xenomycosphaerella	1.84879e-06	0.00061237
k__Fungi;p__Ascomycota;c__Sordariomycetes;o__Sordariales;f__Chaetomiaceae;g__Melanocarpus	1.83679e-06	0.00061237
k__Fungi;p__Ascomycota;c__Leotiomycetes;o__Thelebolales;f__Pseudeurotiaceae;g__Leuconeurospora	1.76476e-06	0.00061237
k__Fungi;p__Basidiomycota;c__Agaricomycetes;o__Agaricales;f__Clavariaceae;g__Clavariaceae_gen_Incertae_sedis	1.76476e-06	0.00061237
k__Fungi;p__Basidiomycota;c__Tremellomycetes;o__Tremellales;f__Bulleribasidiaceae;g__Bulleribasidium	1.68072e-06	0.00061237
k__Fungi;p__Basidiomycota;c__Tremellomycetes;o__Tremellales;f__Cryptococcaceae;g__Kwoniella	1.54866e-06	0.00061237
k__Fungi;p__Basidiomycota;c__Agaricomycetes;o__Agaricales;f__Hymenogastraceae;g__Gymnopilus	1.53666e-06	0.00061237
k__Fungi;p__Ascomycota;c__Leotiomycetes;o__Helotiales;f__Leotiaceae;g__Gorgomyces	1.51265e-06	0.00061237
k__Fungi;p__Ascomycota;c__Dothideomycetes;o__Pleosporales;f__Didymellaceae;g__Didymellaceae_gen_Incertae_sedis	1.45262e-06	0.00061237
k__Fungi;p__Ascomycota;c__Pezizomycotina_cls_Incertae_sedis;o__Pezizomycotina_ord_Incertae_sedis;f__Pezizomycotina_fam_Incertae_sedis;g__Hymenella	1.45262e-06	0.00061237
k__Fungi;p__Fungi_phy_Incertae_sedis;c__Fungi_cls_Incertae_sedis;o__Fungi_ord_Incertae_sedis;f__Fungi_fam_Incertae_sedis;g__Globodera	1.4046e-06	0.00061237
k__Fungi;p__Ascomycota;c__Dothideomycetes;o__Pleosporales;f__Phaeosphaeriaceae;g__Ophiosphaerella	1.4046e-06	0.00061237
k__Fungi;p__Ascomycota;c__Dothideomycetes;o__Dothideales;f__Dothideaceae;g__Dothidea	1.3926e-06	0.00061237
k__Fungi;p__Ascomycota;c__Sordariomycetes;o__Atractosporales;f__Conlariaceae;g__Conlarium	1.38059e-06	0.00061237
k__Fungi;p__Ascomycota;c__Dothideomycetes;o__Dothideomycetes_ord_Incertae_sedis;f__Dothideomycetes_fam_Incertae_sedis;g__Pseudoarthrographis	1.36859e-06	0.00061237
k__Fungi;p__Ascomycota;c__Sordariomycetes;o__Xylariales;f__Apiosporaceae;__	1.34458e-06	0.00061237
k__Fungi;p__Ascomycota;c__Dothideomycetes;o__Mycosphaerellales;f__Mycosphaerellaceae;g__Acrodontium	1.33257e-06	0.00061237
k__Fungi;p__Ascomycota;c__Dothideomycetes;o__Pleosporales;f__Didymellaceae;g__Remotididymella	1.32057e-06	0.00061237
k__Fungi;p__Ascomycota;c__Sordariomycetes;o__Coniochaetales;f__Coniochaetaceae;g__Lecythophora	1.32057e-06	0.00061237
k__Fungi;p__Ascomycota;c__Sordariomycetes;o__Hypocreales;f__Sarocladiaceae;g__Parasarocladium	1.30856e-06	0.00061237
k__Fungi;p__Ascomycota;c__Leotiomycetes;o__Helotiales;f__Helotiales_fam_Incertae_sedis;g__Mycoarthris	1.29656e-06	0.00061237
k__Fungi;p__Ascomycota;c__Dothideomycetes;o__Pleosporales;f__Pleomassariaceae;g__Tumularia	1.29656e-06	0.00061237
k__Fungi;p__Basidiomycota;c__Agaricomycetes;o__Agaricales;f__Hydnangiaceae;g__Laccaria	1.27255e-06	0.00061237
k__Fungi;p__Ascomycota;c__Dothideomycetes;o__Pleosporales;f__Tetraplosphaeriaceae;g__Tetraploa	1.22452e-06	0.00061237
k__Fungi;p__Basidiomycota;c__Agaricomycetes;o__Polyporales;f__Fomitopsidaceae;g__Wolfiporia	1.1765e-06	0.00061237
k__Fungi;p__Basidiomycota;c__Ustilaginomycetes;o__Ustilaginales;f__Ustilaginales_fam_Incertae_sedis;g__Ustilaginales_gen_Incertae_sedis	1.14049e-06	0.00061237
k__Fungi;p__Basidiomycota;c__Agaricomycetes;o__Agaricales;f__Psathyrellaceae;g__Psathyrellaceae_gen_Incertae_sedis	1.12848e-06	0.00061237
k__Fungi;p__Ascomycota;c__Dothideomycetes;o__Pleosporales;f__Roussoellaceae;__	1.12848e-06	0.00061237
k__Fungi;p__Basidiomycota;c__Agaricomycetes;o__Agaricales;f__Stephanosporaceae;g__Lindtneria	1.12848e-06	0.00061237
k__Fungi;p__Ascomycota;c__Pezizomycetes;o__Pezizales;f__Pezizaceae;g__Peziza	1.06846e-06	0.00061237
k__Fungi;p__Ascomycota;c__Pezizomycetes;o__Pezizales;f__Pyronemataceae;g__Trichophaeopsis	1.06846e-06	0.00061237
k__Fungi;p__Basidiomycota;c__Microbotryomycetes;o__Leucosporidiales;f__Leucosporidiaceae;g__Leucosporidium	1.06846e-06	0.00061237
k__Fungi;p__Basidiomycota;c__Agaricomycetes;o__Atheliales;f__Tylosporaceae;g__Amphinema	1.05645e-06	0.00061237
k__Fungi;p__Ascomycota;c__Dothideomycetes;o__Capnodiales;f__Capnodiales_fam_Incertae_sedis;g__Arthrocatena	1.03244e-06	0.00061237
k__Fungi;p__Ascomycota;c__Sordariomycetes;o__Glomerellales;f__Plectosphaerellaceae;g__Cephalosporium	1.00843e-06	0.00061237
k__Fungi;p__Ascomycota;c__Dothideomycetes;o__Dothideomycetes_ord_Incertae_sedis;f__Eremomycetaceae;g__Arthrographis	9.84422e-07	0.00061237
k__Fungi;p__Ascomycota;c__Sordariomycetes;o__Microascales;f__Ceratocystidaceae;g__Ceratocystis	9.72417e-07	0.00061237
k__Fungi;p__Basidiomycota;c__Agaricomycetes;o__Agaricales;f__Mycenaceae;__	9.60412e-07	0.00061237
k__Fungi;p__Ascomycota;c__Dothideomycetes;o__Pleosporales;f__Didymosphaeriaceae;g__Paraconiothyrium	9.48407e-07	0.00061237
k__Fungi;p__Ascomycota;c__Sordariomycetes;o__Phyllachorales;f__Phyllachoraceae;g__Phyllachora	9.36401e-07	0.00061237
k__Fungi;p__Ascomycota;c__Laboulbeniomycetes;o__Laboulbeniomycetes_ord_Incertae_sedis;f__Laboulbeniomycetes_fam_Incertae_sedis;g__Laboulbeniomycetes_gen_Incertae_sedis	9.24396e-07	0.00061237
k__Fungi;p__Basidiomycota;c__Agaricomycetes;o__Agaricales;f__Lycoperdaceae;g__Calvatia	9.24396e-07	0.00061237
k__Fungi;p__Ascomycota;c__Sordariomycetes;o__Ophiostomatales;f__Ophiostomataceae;g__Ophiostoma	9.24396e-07	0.00061237
k__Fungi;p__Basidiomycota;c__Agaricomycetes;o__Boletales;f__Coniophoraceae;g__Coniophora	9.00386e-07	0.00061237
k__Fungi;p__Ascomycota;c__Dothideomycetes;o__Capnodiales;f__Capnodiaceae;__	9.00386e-07	0.00061237
k__Fungi;p__Ascomycota;c__Sordariomycetes;o__Sordariales;f__Lasiosphaeriaceae;g__Lasiosphaeriaceae_gen_Incertae_sedis	8.76376e-07	0.00061237
k__Fungi;p__Basidiomycota;c__Agaricostilbomycetes;o__Agaricostilbales;f__Kondoaceae;g__Bensingtonia	8.76376e-07	0.00061237
k__Fungi;p__Ascomycota;c__Sordariomycetes;o__Coniochaetales;f__Coniochaetaceae;__	8.76376e-07	0.00061237
k__Fungi;p__Basidiomycota;c__Agaricomycetes;o__Sebacinales;__;__	8.6437e-07	0.00061237
k__Fungi;p__Ascomycota;c__Dothideomycetes;o__Pleosporales;f__Phaeosphaeriaceae;g__Chaetosphaeronema	8.6437e-07	0.00061237
k__Fungi;p__Ascomycota;c__Dothideomycetes;o__Mycosphaerellales;f__Mycosphaerellaceae;g__Paramycosphaerella	8.52365e-07	0.00061237
k__Fungi;p__Ascomycota;c__Sordariomycetes;o__Hypocreales;f__Nectriaceae;g__Neocosmospora	8.4036e-07	0.00061237
k__Fungi;p__Basidiomycota;c__Agaricomycetes;o__Atheliales;f__Atheliales_fam_Incertae_sedis;g__Atheliales_gen_Incertae_sedis	8.4036e-07	0.00061237
k__Fungi;p__Ascomycota;c__Eurotiomycetes;o__Eurotiales;f__Aspergillaceae;g__Xerochrysium	8.1635e-07	0.00061237
k__Fungi;p__Ascomycota;c__Dothideomycetes;o__Pleosporales;f__Didymellaceae;g__Neoascochyta	8.1635e-07	0.00061237
k__Fungi;p__Basidiomycota;c__Agaricomycetes;o__Cantharellales;f__Ceratobasidiaceae;g__Rhizoctonia	7.9234e-07	0.00061237
k__Fungi;p__Ascomycota;c__Sordariomycetes;o__Melanosporales;f__Melanosporaceae;g__Melanospora	7.9234e-07	0.00061237
k__Fungi;p__Ascomycota;c__Sordariomycetes;o__Ophiostomatales;f__Ophiostomataceae;g__Subbaromyces	7.68329e-07	0.00061237
k__Fungi;p__Basidiomycota;c__Agaricomycetes;o__Cantharellales;f__Botryobasidiaceae;g__Botryobasidium	7.56324e-07	0.00061237
k__Fungi;p__Ascomycota;c__Leotiomycetes;o__Thelebolales;f__Pseudeurotiaceae;g__Pseudeurotiaceae_gen_Incertae_sedis	7.44319e-07	0.00061237
k__Fungi;p__Ascomycota;c__Dothideomycetes;o__Mycosphaerellales;f__Teratosphaeriaceae;__	7.32314e-07	0.00061237
k__Fungi;p__Ascomycota;c__Leotiomycetes;o__Helotiales;f__Helotiaceae;g__Phaeohelotium	7.20309e-07	0.00061237
k__Fungi;p__Mortierellomycota;c__Mortierellomycetes;o__Mortierellales;f__Mortierellaceae;g__Mortierellaceae_gen_Incertae_sedis	6.84293e-07	0.00061237
k__Fungi;p__Ascomycota;c__Pezizomycotina_cls_Incertae_sedis;o__Pezizomycotina_ord_Incertae_sedis;f__Pezizomycotina_fam_Incertae_sedis;g__Tricellula	6.72288e-07	0.00061237
k__Fungi;p__Ascomycota;c__Dothideomycetes;o__Pleosporales;f__Didymellaceae;g__Phoma	6.60283e-07	0.00061237
k__Fungi;p__Basidiomycota;c__Agaricomycetes;o__Hymenochaetales;f__Tubulicrinaceae;g__Butlerelfia	6.60283e-07	0.00061237
k__Fungi;p__Ascomycota;c__Dothideomycetes;o__Pleosporales;f__Teichosporaceae;g__Magnibotryascoma	6.60283e-07	0.00061237
k__Fungi;p__Ascomycota;c__Dothideomycetes;o__Pleosporales;f__Pleosporales_fam_Incertae_sedis;g__Crassiparies	6.48278e-07	0.00061237
k__Fungi;p__Ascomycota;c__Dothideomycetes;o__Pleosporales;f__Lentitheciaceae;g__Keissleriella	6.48278e-07	0.00061237
k__Fungi;p__Basidiomycota;c__Agaricomycetes;o__Agaricales;f__Hygrophoraceae;g__Hygrophoraceae_gen_Incertae_sedis	6.24268e-07	0.00061237
k__Fungi;p__Basidiomycota;c__Agaricostilbomycetes;__;__;__	6.24268e-07	0.00061237
k__Fungi;p__Basidiomycota;c__Agaricomycetes;o__Cantharellales;__;__	6.00257e-07	0.00061237
k__Fungi;p__Ascomycota;c__Saccharomycetes;o__Saccharomycetales;f__Saccharomycetaceae;g__Tetrapisispora	6.00257e-07	0.00061237
k__Fungi;p__Basidiomycota;c__Exobasidiomycetes;o__Microstromatales;f__Microstromataceae;g__Microstroma	5.88252e-07	0.00061237
k__Fungi;p__Ascomycota;c__Dothideomycetes;o__Mycosphaerellales;f__Mycosphaerellaceae;g__Passalora	5.88252e-07	0.00061237
k__Fungi;p__Monoblepharomycota;c__Hyaloraphidiomycetes;o__Hyaloraphidiales;f__Hyaloraphidiales_fam_Incertae_sedis;g__Hyaloraphidiales_gen_Incertae_sedis	5.76247e-07	0.00061237
k__Fungi;p__Basidiomycota;c__Agaricomycetes;o__Hymenochaetales;f__Hymenochaetaceae;__	5.64242e-07	0.00061237
k__Fungi;p__Ascomycota;c__Sordariomycetes;o__Microascales;f__Ceratocystidaceae;g__Berkeleyomyces	5.64242e-07	0.00061237
k__Fungi;p__Basidiomycota;c__Agaricomycetes;o__Polyporales;f__Phanerochaetaceae;g__Phlebiopsis	5.64242e-07	0.00061237
k__Fungi;p__Ascomycota;c__Sordariomycetes;o__Microascales;f__Microascaceae;__	5.52237e-07	0.00061237
k__Fungi;p__Ascomycota;c__Saccharomycetes;o__Saccharomycetales;f__Dipodascaceae;g__Sporopachydermia	5.40232e-07	0.00061237
k__Fungi;p__Ascomycota;c__Sordariomycetes;o__Hypocreales;f__Cordycipitaceae;__	5.28226e-07	0.00061237
k__Fungi;p__Ascomycota;c__Sordariomycetes;o__Xylariales;f__Xylariaceae;g__Xylariaceae_gen_Incertae_sedis	5.16221e-07	0.00061237
k__Fungi;p__Ascomycota;c__Sordariomycetes;o__Hypocreales;f__Stachybotryaceae;g__Alfaria	5.16221e-07	0.00061237
k__Fungi;p__Basidiomycota;c__Agaricomycetes;o__Cantharellales;f__Hydnaceae;g__Hydnum	5.04216e-07	0.00061237
k__Fungi;p__Ascomycota;c__Eurotiomycetes;o__Chaetothyriales;f__Herpotrichiellaceae;g__Phialophora	5.04216e-07	0.00061237
k__Fungi;p__Basidiomycota;c__Agaricomycetes;o__Agaricales;f__Tricholomataceae;g__Tricholoma	5.04216e-07	0.00061237
k__Fungi;p__Ascomycota;c__Laboulbeniomycetes;o__Pyxidiophorales;f__Pyxidiophoraceae;g__Pyxidiophora	5.04216e-07	0.00061237
k__Fungi;p__Basidiomycota;c__Agaricomycetes;o__Agaricales;f__Radulomycetaceae;g__Radulotubus	4.92211e-07	0.00061237
k__Fungi;p__Ascomycota;c__Saccharomycetes;o__Saccharomycetales;f__Pichiaceae;g__Nakazawaea	4.80206e-07	0.00061237
k__Fungi;p__Basidiomycota;c__Exobasidiomycetes;o__Exobasidiales;f__Cryptobasidiaceae;__	4.80206e-07	0.00061237
k__Fungi;p__Ascomycota;c__Sordariomycetes;o__Sordariales;f__Chaetomiaceae;g__Chaetomiaceae_gen_Incertae_sedis	4.80206e-07	0.00061237
k__Fungi;p__Ascomycota;c__Sordariomycetes;o__Hypocreales;f__Stachybotryaceae;__	4.80206e-07	0.00061237
k__Fungi;p__Ascomycota;c__Sordariomycetes;o__Hypocreales;f__Ophiocordycipitaceae;g__Tolypocladium	4.56196e-07	0.00061237
k__Fungi;p__Ascomycota;c__Lecanoromycetes;o__Lecanorales;__;__	4.4419e-07	0.00061237
k__Fungi;p__Basidiomycota;c__Agaricomycetes;o__Agaricomycetes_ord_Incertae_sedis;f__Xenasmataceae;g__Xenasmataceae_gen_Incertae_sedis	4.4419e-07	0.00061237
k__Fungi;p__Basidiomycota;c__Tremellomycetes;o__Filobasidiales;f__Filobasidiaceae;g__Heterocephalacria	4.32185e-07	0.00061237
k__Fungi;p__Ascomycota;c__Dothideomycetes;o__Dothideales;__;__	4.32185e-07	0.00061237
k__Fungi;p__Ascomycota;c__Sordariomycetes;o__Diaporthales;f__Gnomoniaceae;g__Ophiognomonia	4.32185e-07	0.00061237
k__Fungi;p__Ascomycota;c__Dothideomycetes;o__Pleosporales;f__Acrocalymmaceae;g__Acrocalymma	4.32185e-07	0.00061237
k__Fungi;p__Basidiomycota;c__Agaricomycetes;o__Geastrales;f__Geastraceae;__	4.2018e-07	0.00061237
k__Fungi;p__Chytridiomycota;c__Chytridiomycota_cls_Incertae_sedis;o__Chytridiomycota_ord_Incertae_sedis;f__Chytridiomycota_fam_Incertae_sedis;g__Chytridiomycota_gen_Incertae_sedis	4.2018e-07	0.00061237
k__Fungi;p__Ascomycota;c__Dothideomycetes;o__Pleosporales;f__Sporormiaceae;g__Sporormiaceae_gen_Incertae_sedis	4.2018e-07	0.00061237
k__Fungi;p__Basidiomycota;c__Tremellomycetes;o__Tremellales;f__Sirobasidiaceae;g__Sirobasidium	4.08175e-07	0.00061237
k__Fungi;p__Ascomycota;c__Sordariomycetes;o__Hypocreales;f__Nectriaceae;g__Cosmospora	4.08175e-07	0.00061237
k__Fungi;p__Aphelidiomycota;c__Aphelidiomycetes;__;__;__	3.9617e-07	0.00061237
k__Fungi;p__Ascomycota;c__Pezizomycetes;o__Pezizales;f__Pezizaceae;g__Hydnobolites	3.9617e-07	0.00061237
k__Fungi;p__Ascomycota;c__Leotiomycetes;o__Helotiales;f__Myxotrichaceae;__	3.84165e-07	0.00061237
k__Fungi;p__Ascomycota;c__Eurotiomycetes;o__Chaetothyriales;f__Herpotrichiellaceae;g__Veronaea	3.84165e-07	0.00061237
k__Fungi;p__Basidiomycota;c__Agaricomycetes;o__Polyporales;f__Hyphodermataceae;g__Hyphoderma	3.84165e-07	0.00061237
k__Fungi;p__Ascomycota;c__Sordariomycetes;o__Diaporthales;f__Valsaceae;g__Cytospora	3.84165e-07	0.00061237
k__Fungi;p__Mucoromycota;c__Mucoromycetes;o__Mucorales;f__Mucoraceae;g__Mucoraceae_gen_Incertae_sedis	3.7216e-07	0.00061237
k__Fungi;p__Ascomycota;c__Sordariomycetes;o__Sordariales;f__Chaetomiaceae;g__Myceliophthora	3.7216e-07	0.00061237
k__Fungi;p__Ascomycota;c__Sordariomycetes;o__Sordariales;f__Chaetomiaceae;g__Stellatospora	3.7216e-07	0.00061237
k__Fungi;p__Basidiomycota;c__Tremellomycetes;o__Tremellales;f__Cryptococcaceae;g__Teunia	3.7216e-07	0.00061237
k__Fungi;p__Ascomycota;c__Orbiliomycetes;o__Orbiliales;f__Orbiliales_fam_Incertae_sedis;g__Orbiliales_gen_Incertae_sedis	3.7216e-07	0.00061237
k__Fungi;p__Ascomycota;c__Dothideomycetes;o__Pleosporales;f__Macrodiplodiopsidaceae;g__Macrodiplodiopsidaceae_gen_Incertae_sedis	3.7216e-07	0.00061237
k__Fungi;p__Ascomycota;c__Saccharomycetes;o__Saccharomycetales;f__Metschnikowiaceae;g__Danielozyma	3.60154e-07	0.00061237
k__Fungi;p__Basidiomycota;c__Tremellomycetes;o__Tremellales;f__Trimorphomycetaceae;g__Carlosrosaea	3.60154e-07	0.00061237
k__Fungi;p__Ascomycota;c__Sordariomycetes;o__Microascales;f__Microascales_fam_Incertae_sedis;g__Microascales_gen_Incertae_sedis	3.48149e-07	0.00061237
k__Fungi;p__Basidiomycota;c__Agaricomycetes;o__Atheliales;f__Tylosporaceae;__	3.48149e-07	0.00061237
k__Fungi;p__Ascomycota;c__Sordariomycetes;o__Magnaporthales;f__Magnaporthaceae;g__Utrechtiana	3.36144e-07	0.00061237
k__Fungi;p__Basidiomycota;c__Agaricomycetes;o__Hymenochaetales;f__Tubulicrinaceae;g__Tubulicrinis	3.12134e-07	0.00061237
k__Fungi;p__Ascomycota;c__Eurotiomycetes;o__Verrucariales;f__Verrucariaceae;__	3.12134e-07	0.00061237
k__Fungi;p__Basidiomycota;c__Agaricomycetes;o__Atheliales;__;__	3.12134e-07	0.00061237
k__Fungi;p__Basidiomycota;c__Agaricomycetes;o__Trechisporales;f__Hydnodontaceae;__	3.00129e-07	0.00061237
k__Fungi;p__Ascomycota;c__Dothideomycetes;o__Capnodiales;f__Dissoconiaceae;g__Dissoconium	3.00129e-07	0.00061237
k__Fungi;p__Basidiomycota;c__Microbotryomycetes;o__Microbotryomycetes_ord_Incertae_sedis;f__Microbotryomycetes_fam_Incertae_sedis;g__Microbotryomycetes_gen_Incertae_sedis	3.00129e-07	0.00061237
k__Fungi;p__Ascomycota;c__Leotiomycetes;o__Helotiales;f__Hamatocanthoscyphaceae;g__Xenopolyscytalum	2.88123e-07	0.00061237
k__Fungi;p__Ascomycota;c__Dothideomycetes;o__Valsariales;f__Valsariaceae;g__Valsaria	2.88123e-07	0.00061237
k__Fungi;p__Basidiomycota;c__Cystobasidiomycetes;o__Erythrobasidiales;f__Erythrobasidiales_fam_Incertae_sedis;g__Cyrenella	2.76118e-07	0.00061237
k__Fungi;p__Ascomycota;c__Sordariomycetes;o__Hypocreales;f__Nectriaceae;g__Dactylonectria	2.76118e-07	0.00061237
k__Fungi;p__Basidiomycota;c__Microbotryomycetes;__;__;__	2.76118e-07	0.00061237
k__Fungi;p__Basidiomycota;c__Agaricomycetes;o__Hymenochaetales;f__Schizoporaceae;g__Oxyporus	2.76118e-07	0.00061237
k__Fungi;p__Basidiomycota;c__Agaricomycetes;o__Trechisporales;f__Hydnodontaceae;g__Trechispora	2.76118e-07	0.00061237
k__Fungi;p__Ascomycota;c__Sordariomycetes;o__Hypocreales;f__Nectriaceae;g__Volutella	2.64113e-07	0.00061237
k__Fungi;p__Ascomycota;c__Pezizomycetes;o__Pezizales;f__Ascobolaceae;g__Ascobolus	2.64113e-07	0.00061237
k__Fungi;p__Ascomycota;c__Sordariomycetes;o__Microascales;f__Graphiaceae;g__Graphium	2.52108e-07	0.00061237
k__Fungi;p__Basidiomycota;c__Agaricomycetes;o__Hymenochaetales;f__Rickenellaceae;g__Resinicium	2.52108e-07	0.00061237
k__Fungi;p__Ascomycota;c__Sordariomycetes;o__Sordariales;f__Chaetomiaceae;g__Ovatospora	2.40103e-07	0.00061237
k__Fungi;p__Ascomycota;c__Dothideomycetes;o__Pleosporales;f__Didymellaceae;g__Didymella	2.40103e-07	0.00061237
k__Fungi;p__Basidiomycota;c__Exobasidiomycetes;o__Exobasidiales;f__Brachybasidiaceae;g__Kordyana	2.40103e-07	0.00061237
k__Fungi;p__Ascomycota;c__Dothideomycetes;o__Botryosphaeriales;f__Botryosphaeriaceae;g__Neodeightonia	2.40103e-07	0.00061237
k__Fungi;p__Basidiomycota;c__Agaricomycetes;o__Polyporales;f__Fomitopsidaceae;g__Frantisekia	2.28098e-07	0.00061237
k__Fungi;p__Ascomycota;c__Sordariomycetes;o__Xylariales;f__Beltraniaceae;g__Beltrania	2.28098e-07	0.00061237
k__Fungi;p__Ascomycota;c__Dothideomycetes;o__Mycosphaerellales;f__Teratosphaeriaceae;g__Neophaeothecoidea	2.16093e-07	0.00061237
k__Fungi;p__Chytridiomycota;c__Spizellomycetes;o__Spizellomycetales;f__Spizellomycetaceae;__	2.16093e-07	0.00061237
k__Fungi;p__Mucoromycota;c__Mucoromycetes;o__Mucorales;f__Choanephoraceae;g__Gilbertella	2.16093e-07	0.00061237
k__Fungi;p__Ascomycota;c__Sordariomycetes;o__Hypocreales;f__Nectriaceae;g__Sarcopodium	2.16093e-07	0.00061237
k__Fungi;p__Basidiomycota;c__Ustilaginomycetes;o__Ustilaginales;f__Ustilaginaceae;g__Sporisorium	2.16093e-07	0.00061237
k__Fungi;p__Ascomycota;c__Dothideomycetes;o__Pleosporales;f__Thyridariaceae;g__Pararoussoella	2.04087e-07	0.00061237
k__Fungi;p__Ascomycota;c__Sordariomycetes;o__Hypocreales;f__Hypocreales_fam_Incertae_sedis;g__Emericellopsis	2.04087e-07	0.00061237
k__Fungi;p__Basidiomycota;c__Agaricomycetes;o__Agaricales;f__Strophariaceae;g__Strophariaceae_gen_Incertae_sedis	2.04087e-07	0.00061237
k__Fungi;p__Ascomycota;c__Sordariomycetes;o__Parasympodiellales;f__Parasympodiellaceae;g__Parasympodiellaceae_gen_Incertae_sedis	2.04087e-07	0.00061237
k__Fungi;p__Ascomycota;c__Leotiomycetes;o__Leotiales;f__Leotiales_fam_Incertae_sedis;g__Leotiales_gen_Incertae_sedis	1.92082e-07	0.00061237
k__Fungi;p__Mucoromycota;c__Endogonomycetes;o__Endogonomycetes_ord_Incertae_sedis;f__Endogonomycetes_fam_Incertae_sedis;g__Endogonomycetes_gen_Incertae_sedis	1.92082e-07	0.00061237
k__Fungi;p__Basidiomycota;c__Agaricomycetes;o__Agaricales;f__Agaricaceae;g__Xanthagaricus	1.92082e-07	0.00061237
k__Fungi;p__Ascomycota;c__Leotiomycetes;o__Thelebolales;f__Thelebolaceae;g__Thelebolus	1.92082e-07	0.00061237
k__Fungi;p__Ascomycota;c__Eurotiomycetes;o__Sclerococcales;f__Dactylosporaceae;g__Dactylospora	1.92082e-07	0.00061237
k__Fungi;p__Basidiomycota;c__Agaricomycetes;o__Agaricales;f__Lycoperdaceae;g__Lycoperdaceae_gen_Incertae_sedis	1.80077e-07	0.00061237
k__Fungi;p__Ascomycota;c__Saccharomycetes;o__Saccharomycetales;f__Lipomycetaceae;g__Lipomycetaceae_gen_Incertae_sedis	1.80077e-07	0.00061237
k__Fungi;p__Ascomycota;c__Archaeorhizomycetes;o__Archaeorhizomycetales;f__Archaeorhizomycetales_fam_Incertae_sedis;g__Archaeorhizomycetales_gen_Incertae_sedis	1.80077e-07	0.00061237
k__Fungi;p__Basidiomycota;c__Agaricomycetes;o__Agaricales;f__Strophariaceae;g__Agrocybe	1.68072e-07	0.00061237
k__Fungi;p__Basidiomycota;c__Agaricomycetes;o__Trechisporales;f__Hydnodontaceae;g__Hydnodontaceae_gen_Incertae_sedis	1.68072e-07	0.00061237
k__Fungi;p__Basidiomycota;c__Agaricomycetes;o__Russulales;f__Lachnocladiaceae;g__Vararia	1.68072e-07	0.00061237
k__Fungi;p__Basidiomycota;c__Agaricomycetes;o__Hymenochaetales;f__Schizoporaceae;g__Lyomyces	1.68072e-07	0.00061237
k__Fungi;p__Basidiomycota;c__Agaricomycetes;o__Agaricales;f__Entolomataceae;g__Entoloma	1.68072e-07	0.00061237
k__Fungi;p__Ascomycota;c__Saccharomycetes;o__Saccharomycetales;f__Saccharomycodaceae;g__Saccharomycodes	1.56067e-07	0.00061237
k__Fungi;p__Ascomycota;c__Sordariomycetes;o__Sordariales;f__Podosporaceae;g__Podospora	1.56067e-07	0.00061237
k__Fungi;p__Mucoromycota;c__Mucoromycotina_cls_Incertae_sedis;o__Mucoromycotina_ord_Incertae_sedis;f__Mucoromycotina_fam_Incertae_sedis;g__Bifiguratus	1.56067e-07	0.00061237
k__Fungi;p__Basidiomycota;c__Agaricomycetes;o__Sebacinales;f__Serendipitaceae;g__Serendipita	1.44062e-07	0.00061237
k__Fungi;p__Mortierellomycota;c__Mortierellomycetes;o__Mortierellales;f__Mortierellaceae;g__Necromortierella	1.44062e-07	0.00061237
k__Fungi;p__Ascomycota;c__Sordariomycetes;o__Diaporthales;f__Gnomoniaceae;__	1.44062e-07	0.00061237
k__Fungi;p__Ascomycota;c__Sordariomycetes;o__Microascales;f__Microascaceae;g__Pseudallescheria	1.44062e-07	0.00061237
k__Fungi;p__Ascomycota;c__Dothideomycetes;o__Mycosphaerellales;f__Mycosphaerellaceae;g__Pallidocercospora	1.32057e-07	0.00061237
k__Fungi;p__Mucoromycota;c__Mucoromycetes;o__Mucorales;f__Mucoraceae;g__Circinomucor	1.32057e-07	0.00061237
k__Fungi;p__Ascomycota;c__Leotiomycetes;o__Helotiales;f__Hyaloscyphaceae;g__Cistella	1.32057e-07	0.00061237
k__Fungi;p__Ascomycota;c__Sordariomycetes;o__Hypocreales;f__Bionectriaceae;g__Bionectriaceae_gen_Incertae_sedis	1.32057e-07	0.00061237
k__Fungi;p__Basidiomycota;c__Agaricomycetes;o__Agaricales;f__Clavariaceae;g__Clavaria	1.20051e-07	0.00061237
k__Fungi;p__Ascomycota;c__Sordariomycetes;o__Xylariales;f__Xylariales_fam_Incertae_sedis;g__Hansfordia	1.20051e-07	0.00061237
k__Fungi;p__Ascomycota;c__Dothideomycetes;o__Pleosporales;f__Phaeosphaeriaceae;g__Didymocyrtis	1.20051e-07	0.00061237
k__Fungi;p__Basidiomycota;c__Agaricomycetes;o__Corticiales;f__Corticiales_fam_Incertae_sedis;g__Corticiales_gen_Incertae_sedis	1.20051e-07	0.00061237
k__Fungi;p__Ascomycota;c__Saccharomycetes;o__Saccharomycetales;f__Phaffomycetaceae;__	1.20051e-07	0.00061237
k__Fungi;p__Chytridiomycota;c__Rhizophlyctidomycetes;o__Rhizophlyctidales;f__Rhizophlyctidales_fam_Incertae_sedis;g__Rhizophlyctidales_gen_Incertae_sedis	1.20051e-07	0.00061237
k__Fungi;p__Ascomycota;c__Sordariomycetes;o__Xylariales;f__Xylariaceae;__	1.20051e-07	0.00061237
k__Fungi;p__Ascomycota;c__Dothideomycetes;o__Mycosphaerellales;f__Mycosphaerellaceae;g__Neoceratosperma	1.08046e-07	0.00061237
k__Fungi;p__Olpidiomycota;c__GS18;o__GS18_ord_Incertae_sedis;f__GS18_fam_Incertae_sedis;g__GS18_gen_Incertae_sedis	1.08046e-07	0.00061237
k__Fungi;p__Basidiomycota;c__Agaricomycetes;o__Cantharellales;f__Hydnaceae;g__Multiclavula	1.08046e-07	0.00061237
k__Fungi;p__Basidiomycota;c__Agaricomycetes;o__Polyporales;f__Steccherinaceae;g__Junghuhnia	1.08046e-07	0.00061237
k__Fungi;p__Ascomycota;c__Orbiliomycetes;o__Orbiliales;f__Orbiliaceae;g__Orbilia	1.08046e-07	0.00061237
k__Fungi;p__Basidiomycota;c__Agaricomycetes;o__Polyporales;f__Cerrenaceae;g__Cerrena	1.08046e-07	0.00061237
k__Fungi;p__Basidiomycota;c__Agaricomycetes;o__Geastrales;__;__	1.08046e-07	0.00061237
k__Fungi;p__Basidiomycota;c__Cystobasidiomycetes;o__Cystobasidiomycetes_ord_Incertae_sedis;f__Buckleyzymaceae;g__Buckleyzyma	1.08046e-07	0.00061237
k__Fungi;p__Basidiomycota;c__Cystobasidiomycetes;__;__;__	9.60412e-08	0.00061237
k__Fungi;p__Ascomycota;c__Dothideomycetes;o__Pleosporales;f__Phaeosphaeriaceae;g__Dlhawksworthia	9.60412e-08	0.00061237
k__Fungi;p__Ascomycota;c__Sordariomycetes;o__Hypocreales;f__Nectriaceae;g__Gliocladiopsis	9.60412e-08	0.00061237
k__Fungi;p__Ascomycota;c__Dothideomycetes;o__Pleosporales;f__Leptosphaeriaceae;__	9.60412e-08	0.00061237
k__Fungi;p__Ascomycota;c__Sordariomycetes;o__Branch06;f__Branch06_fam_Incertae_sedis;g__Branch06_gen_Incertae_sedis	9.60412e-08	0.00061237
k__Fungi;p__Basidiomycota;c__Agaricomycetes;o__Agaricales;f__Hygrophoraceae;g__Cuphophyllus	8.4036e-08	0.00061237
k__Fungi;p__Ascomycota;c__Pezizomycetes;o__Pezizales;f__Pyronemataceae;g__Pulvinula	8.4036e-08	0.00061237
k__Fungi;p__Ascomycota;c__Dothideomycetes;o__Pleosporales;f__Phaeosphaeriaceae;g__Sclerostagonospora	8.4036e-08	0.00061237
k__Fungi;p__Ascomycota;c__Saccharomycetes;o__Saccharomycetales;f__Saccharomycetaceae;g__Torulaspora	8.4036e-08	0.00061237
k__Fungi;p__Ascomycota;c__Sordariomycetes;o__Sordariales;f__Bombardiaceae;g__Ramophialophora	8.4036e-08	0.00061237
k__Fungi;p__Basidiomycota;c__Tremellomycetes;o__Tremellales;f__Sirobasidiaceae;g__Fibulobasidium	8.4036e-08	0.00061237
k__Fungi;p__Ascomycota;c__Sordariomycetes;o__Sordariomycetes_ord_Incertae_sedis;f__Sordariomycetes_fam_Incertae_sedis;__	8.4036e-08	0.00061237
k__Fungi;p__Basidiomycota;c__Malasseziomycetes;o__Malasseziales;f__Malasseziaceae;g__Malasseziaceae_gen_Incertae_sedis	8.4036e-08	0.00061237
k__Fungi;p__Basidiomycota;c__Agaricomycetes;o__Boletales;f__Boletaceae;g__Tylopilus	8.4036e-08	0.00061237
k__Fungi;p__Ascomycota;c__Dothideomycetes;o__Pleosporales;f__Lindgomycetaceae;g__Clohesyomyces	7.20309e-08	0.00061237
k__Fungi;p__Entomophthoromycota;c__Entomophthoromycetes;o__Entomophthorales;f__Entomophthoraceae;g__Pandora	7.20309e-08	0.00061237
k__Fungi;p__Basidiomycota;c__Agaricomycetes;o__Boletales;f__Boletaceae;g__Xerocomellus	6.00257e-08	0.00061237
k__Fungi;p__Ascomycota;c__Sordariomycetes;o__Sordariales;f__Cephalothecaceae;g__Cephalothecaceae_gen_Incertae_sedis	6.00257e-08	0.00061237
k__Fungi;p__Chytridiomycota;c__Rhizophlyctidomycetes;o__Rhizophlyctidales;f__Rhizophlyctidaceae;g__Rhizophlyctis	6.00257e-08	0.00061237
k__Fungi;p__Basidiomycota;c__Microbotryomycetes;o__Microbotryomycetes_ord_Incertae_sedis;f__Chrysozymaceae;g__Spencerozyma	6.00257e-08	0.00061237
k__Fungi;p__Ascomycota;c__Dothideomycetes;o__Tubeufiales;f__Tubeufiales_fam_Incertae_sedis;g__Tubeufiales_gen_Incertae_sedis	6.00257e-08	0.00061237
k__Fungi;p__Ascomycota;c__Dothideomycetes;o__Myriangiales;__;__	6.00257e-08	0.00061237
k__Fungi;p__Ascomycota;c__Sordariomycetes;o__Microascales;__;__	4.80206e-08	0.00061237
k__Fungi;p__Basidiomycota;c__Agaricomycetes;o__Agaricales;f__Tricholomataceae;g__Gerronema	4.80206e-08	0.00061237
k__Fungi;p__Basidiomycota;c__Microbotryomycetes;o__Microbotryomycetes_ord_Incertae_sedis;f__Chrysozymaceae;g__Sampaiozyma	4.80206e-08	0.00061237
k__Fungi;p__Ascomycota;c__Dothideomycetes;o__Pleosporales;f__Bambusicolaceae;g__Leucaenicola	4.80206e-08	0.00061237
k__Fungi;p__Basidiomycota;c__Exobasidiomycetes;o__Georgefischeriales;f__Gjaerumiaceae;g__Gjaerumia	4.80206e-08	0.00061237
k__Fungi;p__Basidiomycota;c__Tremellomycetes;o__Tremellales;f__Tremellaceae;g__Bulleromyces	3.60154e-08	0.00061237
k__Fungi;p__Ascomycota;c__Sordariomycetes;o__Diaporthales;f__Schizoparmaceae;g__Coniella	2.40103e-08	0.00061237
k__Fungi;p__Ascomycota;c__Saccharomycetes;o__Saccharomycetales;f__Trigonopsidaceae;g__Botryozyma	2.40103e-08	0.00061237
k__Fungi;p__Ascomycota;c__Leotiomycetes;o__Helotiales;f__Hyaloscyphaceae;g__Hyaloscyphaceae_gen_Incertae_sedis	2.40103e-08	0.00061237

## Sheet: MS
#OTU ID	Relative Abundance	Prevalencerate
k__Fungi;__;__;__;__;__	0.0612727	1
k__Fungi;p__Ascomycota;c__Saccharomycetes;o__Saccharomycetales;f__Saccharomycetaceae;g__Saccharomyces	0.165568	0.681818
k__Fungi;p__Ascomycota;c__Saccharomycetes;o__Saccharomycetales;f__Saccharomycetales_fam_Incertae_sedis;g__Candida	0.327953	0.590909
k__Fungi;p__Ascomycota;c__Dothideomycetes;o__Capnodiales;f__Cladosporiaceae;g__Cladosporium	0.0707417	0.409091
k__Fungi;p__Ascomycota;c__Eurotiomycetes;o__Eurotiales;f__Aspergillaceae;g__Penicillium	0.0423933	0.363636
k__Fungi;p__Ascomycota;__;__;__;__	0.00466921	0.318182
k__Fungi;p__Ascomycota;c__Eurotiomycetes;o__Eurotiales;f__Aspergillaceae;g__Aspergillus	0.00145247	0.272727
k__Fungi;p__Basidiomycota;c__Malasseziomycetes;o__Malasseziales;f__Malasseziaceae;g__Malassezia	0.0269013	0.227273
k__Fungi;p__Ascomycota;c__Saccharomycetes;o__Saccharomycetales;f__Saccharomycetales_fam_Incertae_sedis;__	0.0363836	0.181818
k__Fungi;p__Ascomycota;c__Saccharomycetes;o__Saccharomycetales;f__Debaryomycetaceae;g__Debaryomyces	0.119787	0.136364
k__Fungi;p__Basidiomycota;c__Malasseziomycetes;o__Malasseziales;f__Malasseziaceae;g__Malasseziaceae_gen_Incertae_sedis	0.00455994	0.136364
k__Fungi;p__Basidiomycota;c__Tremellomycetes;o__Filobasidiales;f__Filobasidiaceae;g__Filobasidium	0.0154761	0.0909091
k__Fungi;p__Ascomycota;c__Dothideomycetes;o__Pleosporales;f__Pleosporaceae;g__Alternaria	0.0153642	0.0909091
k__Fungi;p__Ascomycota;c__Saccharomycetes;o__Saccharomycetales;f__Phaffomycetaceae;g__Cyberlindnera	0.0123579	0.0909091
k__Fungi;p__Fungi_phy_Incertae_sedis;c__Fungi_cls_Incertae_sedis;o__Fungi_ord_Incertae_sedis;f__Fungi_fam_Incertae_sedis;g__Fungi_gen_Incertae_sedis	0.0110467	0.0909091
k__Fungi;p__Basidiomycota;c__Microbotryomycetes;o__Sporidiobolales;f__Sporidiobolaceae;g__Rhodotorula	0.00506897	0.0909091
k__Fungi;p__Ascomycota;c__Sordariomycetes;o__Sordariales;f__Chaetomiaceae;g__Chaetomiaceae_gen_Incertae_sedis	0.00376841	0.0909091
k__Fungi;p__Ascomycota;c__Eurotiomycetes;o__Eurotiales;f__Aspergillaceae;g__Talaromyces	0.000863484	0.0909091
k__Fungi;p__Ascomycota;c__Sordariomycetes;o__Hypocreales;f__Hypocreales_fam_Incertae_sedis;__	0.0121234	0.0454545
k__Fungi;p__Basidiomycota;c__Tremellomycetes;o__Tremellales;f__Bulleribasidiaceae;g__Vishniacozyma	0.00796591	0.0454545
k__Fungi;p__Ascomycota;c__Sordariomycetes;o__Hypocreales;f__Nectriaceae;__	0.00734761	0.0454545
k__Fungi;p__Ascomycota;c__Saccharomycetes;o__Saccharomycetales;f__Saccharomycetaceae;g__Kazachstania	0.00609502	0.0454545
k__Fungi;p__Basidiomycota;c__Tremellomycetes;o__Trichosporonales;f__Trichosporonaceae;g__Trichosporon	0.00549005	0.0454545
k__Fungi;p__Ascomycota;c__Saccharomycetes;o__Saccharomycetales;f__Saccharomycetales_fam_Incertae_sedis;g__Diutina	0.00538078	0.0454545
k__Fungi;p__Ascomycota;c__Dothideomycetes;o__Mycosphaerellales;f__Mycosphaerellaceae;g__Cercospora	0.00479447	0.0454545
k__Fungi;p__Ascomycota;c__Saccharomycetes;o__Saccharomycetales;f__Saccharomycetales_fam_Incertae_sedis;g__Saccharomycetales_gen_Incertae_sedis	0.00467454	0.0454545
k__Fungi;p__Basidiomycota;c__Microbotryomycetes;o__Sporidiobolales;f__Sporidiobolaceae;g__Sporobolomyces	0.00406424	0.0454545
k__Fungi;p__Basidiomycota;c__Agaricomycetes;o__Polyporales;f__Fomitopsidaceae;g__Melanoporia	0.00286762	0.0454545
k__Fungi;p__Ascomycota;c__Dothideomycetes;o__Pleosporales;f__Didymellaceae;g__Didymellaceae_gen_Incertae_sedis	0.00269972	0.0454545
k__Fungi;p__Ascomycota;c__Sordariomycetes;o__Hypocreales;f__Clavicipitaceae;g__Ustilaginoidea	0.00261977	0.0454545
k__Fungi;p__Ascomycota;c__Leotiomycetes;o__Erysiphales;f__Erysiphaceae;g__Podosphaera	0.00256647	0.0454545
k__Fungi;p__Ascomycota;c__Dothideomycetes;o__Botryosphaeriales;f__Botryosphaeriaceae;g__Macrophomina	0.00213472	0.0454545
k__Fungi;p__Basidiomycota;c__Agaricomycetes;o__Polyporales;f__Polyporales_fam_Incertae_sedis;g__Polyporales_gen_Incertae_sedis	0.00130322	0.0454545
k__Fungi;p__Ascomycota;c__Sordariomycetes;o__Diaporthales;f__Valsaceae;g__Cytospora	0.000791527	0.0454545
k__Fungi;p__Mucoromycota;c__Mucoromycetes;o__Mucorales;f__Rhizopodaceae;g__Rhizopus	0.000623627	0.0454545
k__Fungi;p__Ascomycota;c__Sordariomycetes;o__Hypocreales;f__Nectriaceae;g__Fusarium	0.000445067	0.0454545
k__Fungi;p__Ascomycota;c__Sordariomycetes;o__Hypocreales;f__Hypocreales_fam_Incertae_sedis;g__Sarocladium	0.000221201	0.0454545
k__Fungi;p__Ascomycota;c__Sordariomycetes;o__Hypocreales;f__Ophiocordycipitaceae;g__Purpureocillium	0.000157239	0.0454545
k__Fungi;p__Basidiomycota;c__Wallemiomycetes;o__Wallemiales;f__Wallemiaceae;g__Wallemia	5.33e-06	0.0454545
k__Fungi;p__Ascomycota;c__Saccharomycetes;o__Saccharomycetales;f__Metschnikowiaceae;g__Clavispora	0	0
k__Fungi;p__Basidiomycota;c__Agaricomycetes;o__Agaricales;f__Agaricaceae;g__Agaricus	0	0
k__Fungi;p__Ascomycota;c__Dothideomycetes;o__Pleosporales;f__Didymellaceae;g__Didymella	0	0
k__Fungi;p__Basidiomycota;c__Tremellomycetes;o__Tremellales;f__Cryptococcaceae;g__Cryptococcus	0	0
k__Fungi;p__Ascomycota;c__Dothideomycetes;o__Pleosporales;f__Didymellaceae;__	0	0
k__Fungi;p__Basidiomycota;c__Agaricomycetes;o__Boletales;f__Suillaceae;g__Suillus	0	0
k__Fungi;p__Basidiomycota;c__Microbotryomycetes;o__Sporidiobolales;f__Sporidiobolaceae;__	0	0
k__Fungi;p__Basidiomycota;c__Tremellomycetes;o__Cystofilobasidiales;f__Cystofilobasidiaceae;g__Cystofilobasidium	0	0
k__Fungi;p__Basidiomycota;c__Tremellomycetes;o__Filobasidiales;f__Filobasidiaceae;g__Naganishia	0	0
k__Fungi;p__Basidiomycota;c__Cystobasidiomycetes;o__Cystobasidiales;f__Cystobasidiaceae;g__Cystobasidium	0	0
k__Fungi;p__Ascomycota;c__Dothideomycetes;o__Pleosporales;f__Pleosporaceae;g__Stemphylium	0	0
k__Fungi;p__Basidiomycota;c__Agaricomycetes;o__Corticiales;f__Corticiaceae;g__Mycobernardia	0	0
k__Fungi;p__Basidiomycota;c__Tremellomycetes;o__Cystofilobasidiales;f__Mrakiaceae;g__Mrakia	0	0
k__Fungi;p__Basidiomycota;c__Agaricomycetes;o__Polyporales;f__Irpicaceae;g__Irpex	0	0
k__Fungi;p__Basidiomycota;c__Tremellomycetes;o__Tremellales;f__Bulleribasidiaceae;g__Hannaella	0	0
k__Fungi;p__Basidiomycota;c__Agaricomycetes;o__Agaricales;f__Pleurotaceae;g__Pleurotus	0	0
k__Fungi;p__Ascomycota;c__Dothideomycetes;o__Dothideales;f__Saccotheciaceae;g__Aureobasidium	0	0
k__Fungi;p__Basidiomycota;c__Agaricomycetes;o__Agaricales;f__Entolomataceae;g__Clitopilus	0	0
k__Fungi;p__Ascomycota;c__Sordariomycetes;o__Sordariales;f__Chaetomiaceae;g__Allocanariomyces	0	0
k__Fungi;p__Basidiomycota;c__Agaricomycetes;o__Polyporales;f__Polyporaceae;g__Daedaleopsis	0	0
k__Fungi;p__Basidiomycota;c__Agaricomycetes;o__Cantharellales;f__Hydnaceae;g__Sistotrema	0	0
k__Fungi;p__Ascomycota;c__Saccharomycetes;o__Saccharomycetales;f__Debaryomycetaceae;g__Meyerozyma	0	0
k__Fungi;p__Basidiomycota;c__Exobasidiomycetes;o__Microstromatales;f__Quambalariaceae;g__Quambalaria	0	0
k__Fungi;p__Ascomycota;c__Dothideomycetes;o__Pleosporales;__;__	0	0
k__Fungi;p__Basidiomycota;c__Tremellomycetes;o__Tremellales;f__Bulleribasidiaceae;g__Bulleribasidiaceae_gen_Incertae_sedis	0	0
k__Fungi;p__Ascomycota;c__Dothideomycetes;o__Pleosporales;f__Didymosphaeriaceae;g__Paraphaeosphaeria	0	0
k__Fungi;p__Ascomycota;c__Leotiomycetes;o__Helotiales;f__Sclerotiniaceae;__	0	0
k__Fungi;p__Ascomycota;c__Dothideomycetes;o__Capnodiales;f__Cladosporiaceae;g__Verrucocladosporium	0	0
k__Fungi;p__Basidiomycota;c__Microbotryomycetes;o__Sporidiobolales;f__Sporidiobolaceae;g__Sporidiobolus	0	0
k__Fungi;p__Basidiomycota;c__Wallemiomycetes;o__Wallemiales;__;__	0	0
k__Fungi;p__Basidiomycota;c__Tremellomycetes;o__Tremellales;f__Bulleraceae;g__Bullera	0	0
k__Fungi;p__Basidiomycota;c__Agaricomycetes;o__Auriculariales;f__Exidiaceae;g__Exidia	0	0
k__Fungi;p__Ascomycota;c__Sordariomycetes;o__Hypocreales;f__Cordycipitaceae;g__Lecanicillium	0	0
k__Fungi;p__Basidiomycota;c__Agaricomycetes;o__Agaricomycetes_ord_Incertae_sedis;f__Agaricomycetes_fam_Incertae_sedis;g__Agaricomycetes_gen_Incertae_sedis	0	0
k__Fungi;p__Ascomycota;c__Sordariomycetes;o__Hypocreales;f__Hypocreales_fam_Incertae_sedis;g__Hypocreales_gen_Incertae_sedis	0	0
k__Fungi;p__Basidiomycota;c__Exobasidiomycetes;o__Entylomatales;f__Entylomataceae;g__Tilletiopsis	0	0
k__Fungi;p__Ascomycota;c__Dothideomycetes;o__Microthyriales;f__Microthyriales_fam_Incertae_sedis;g__Microthyriales_gen_Incertae_sedis	0	0
k__Fungi;p__Ascomycota;c__Sordariomycetes;__;__;__	0	0
k__Fungi;p__Basidiomycota;c__Agaricomycetes;o__Phallales;f__Phallaceae;g__Phallus	0	0
k__Fungi;p__Ascomycota;c__Sordariomycetes;o__Glomerellales;f__Glomerellaceae;g__Colletotrichum	0	0
k__Fungi;p__Ascomycota;c__Sordariomycetes;o__Microascales;f__Microascaceae;__	0	0
k__Fungi;p__Ascomycota;c__Dothideomycetes;o__Dothideales;__;__	0	0
k__Fungi;p__Ascomycota;c__Taphrinomycetes;o__Taphrinales;f__Protomycetaceae;g__Protomycetaceae_gen_Incertae_sedis	0	0
k__Fungi;p__Ascomycota;c__Dothideomycetes;o__Capnodiales;__;__	0	0
k__Fungi;p__Ascomycota;c__Sordariomycetes;o__Sordariomycetes_ord_Incertae_sedis;f__Sordariomycetes_fam_Incertae_sedis;g__Sordariomycetes_gen_Incertae_sedis	0	0
k__Fungi;p__Ascomycota;c__Dothideomycetes;o__Pleosporales;f__Didymellaceae;g__Neoascochyta	0	0
k__Fungi;p__Ascomycota;c__Dothideomycetes;o__Mycosphaerellales;f__Mycosphaerellaceae;__	0	0
k__Fungi;p__Ascomycota;c__Eurotiomycetes;o__Onygenales;f__Onygenaceae;g__Onygenaceae_gen_Incertae_sedis	0	0
k__Fungi;p__Basidiomycota;c__Agaricomycetes;o__Polyporales;f__Fomitopsidaceae;g__Antrodia	0	0
k__Fungi;p__Ascomycota;c__Dothideomycetes;o__Pleosporales;f__Phaeosphaeriaceae;g__Phaeosphaeriaceae_gen_Incertae_sedis	0	0
k__Fungi;p__Ascomycota;c__Sordariomycetes;o__Diaporthales;f__Diaporthaceae;g__Diaporthe	0	0
k__Fungi;p__Basidiomycota;c__Agaricomycetes;o__Hymenochaetales;f__Hymenochaetaceae;g__Hymenochaetopsis	0	0
k__Fungi;p__Basidiomycota;c__Agaricomycetes;o__Amylocorticiales;f__Amylocorticiaceae;g__Plicaturopsis	0	0
k__Fungi;p__Basidiomycota;c__Agaricomycetes;o__Polyporales;__;__	0	0
k__Fungi;p__Ascomycota;c__Dothideomycetes;o__Capnodiales;f__Neodevriesiaceae;g__Neodevriesia	0	0
k__Fungi;p__Basidiomycota;c__Exobasidiomycetes;o__Microstromatales;f__Microstromatales_fam_Incertae_sedis;g__Pseudomicrostroma	0	0
k__Fungi;p__Ascomycota;c__Eurotiomycetes;o__Eurotiales;f__Aspergillaceae;g__Xeromyces	0	0
k__Fungi;p__Ascomycota;c__Eurotiomycetes;o__Onygenales;f__Onygenaceae;g__Chrysosporium	0	0
k__Fungi;p__Ascomycota;c__Sordariomycetes;o__Trichosphaeriales;f__Trichosphaeriaceae;g__Nigrospora	0	0
k__Fungi;p__Ascomycota;c__Dothideomycetes;o__Pleosporales;f__Coniothyriaceae;g__Coniothyrium	0	0
k__Fungi;p__Ascomycota;c__Dothideomycetes;o__Pleosporales;f__Phaeosphaeriaceae;g__Phaeosphaeria	0	0
k__Fungi;p__Ascomycota;c__Dothideomycetes;o__Pleosporales;f__Pleosporales_fam_Incertae_sedis;g__Pleosporales_gen_Incertae_sedis	0	0
k__Fungi;p__Ascomycota;c__Saccharomycetes;o__Saccharomycetales;f__Trichomonascaceae;g__Trichomonascus	0	0
k__Fungi;p__Ascomycota;c__Eurotiomycetes;o__Eurotiales;f__Aspergillaceae;__	0	0
k__Fungi;p__Ascomycota;c__Leotiomycetes;o__Helotiales;f__Mollisiaceae;g__Mollisia	0	0
k__Fungi;p__Ascomycota;c__Dothideomycetes;o__Pleosporales;f__Periconiaceae;g__Periconia	0	0
k__Fungi;p__Basidiomycota;c__Agaricomycetes;o__Polyporales;f__Irpicaceae;g__Ceriporia	0	0
k__Fungi;p__Ascomycota;c__Eurotiomycetes;o__Chaetothyriales;f__Herpotrichiellaceae;g__Exophiala	0	0
k__Fungi;p__Ascomycota;c__Dothideomycetes;o__Pleosporales;f__Phaeosphaeriaceae;__	0	0
k__Fungi;p__Ascomycota;c__Lecanoromycetes;o__Caliciales;f__Physciaceae;g__Physcia	0	0
k__Fungi;p__Ascomycota;c__Dothideomycetes;o__Coniosporiales;f__Coniosporiaceae;g__Coniosporium	0	0
k__Fungi;p__Ascomycota;c__Sordariomycetes;o__Hypocreales;f__Hypocreales_fam_Incertae_sedis;g__Acremonium	0	0
k__Fungi;p__Ascomycota;c__Dothideomycetes;o__Mycosphaerellales;f__Mycosphaerellaceae;g__Acrodontium	0	0
k__Fungi;p__Ascomycota;c__Dothideomycetes;o__Mycosphaerellales;f__Extremaceae;g__Extremus	0	0
k__Fungi;p__Ascomycota;c__Lecanoromycetes;o__Caliciales;f__Physciaceae;g__Hyperphyscia	0	0
k__Fungi;p__Ascomycota;c__Dothideomycetes;o__Pleosporales;f__Phaeosphaeriaceae;g__Neosetophoma	0	0
k__Fungi;p__Mucoromycota;c__Mucoromycetes;o__Mucorales;f__Mucoraceae;g__Mucor	0	0
k__Fungi;p__Basidiomycota;c__Agaricomycetes;o__Hymenochaetales;f__Schizoporaceae;g__Xylodon	0	0
k__Fungi;p__Ascomycota;c__Leotiomycetes;o__Helotiales;f__Helotiaceae;g__Hymenoscyphus	0	0
k__Fungi;p__Ascomycota;c__Dothideomycetes;o__Mycosphaerellales;f__Teratosphaeriaceae;g__Eupenidiella	0	0
k__Fungi;p__Ascomycota;c__Dothideomycetes;o__Dothideomycetes_ord_Incertae_sedis;f__Dothideomycetes_fam_Incertae_sedis;g__Dothideomycetes_gen_Incertae_sedis	0	0
k__Fungi;p__Basidiomycota;c__Tremellomycetes;o__Tremellales;f__Rhynchogastremataceae;g__Papiliotrema	0	0
k__Fungi;p__Basidiomycota;c__Agaricomycetes;o__Russulales;f__Peniophoraceae;g__Peniophora	0	0
k__Fungi;p__Ascomycota;c__Saccharomycetes;o__Saccharomycetales;f__Debaryomycetaceae;g__Millerozyma	0	0
k__Fungi;p__Basidiomycota;c__Microbotryomycetes;o__Sporidiobolales;f__Sporidiobolaceae;g__Sporidiobolaceae_gen_Incertae_sedis	0	0
k__Fungi;p__Basidiomycota;c__Microbotryomycetes;o__Leucosporidiales;f__Leucosporidiaceae;g__Leucosporidium	0	0
k__Fungi;p__Ascomycota;c__Sordariomycetes;o__Hypocreales;f__Hypocreaceae;g__Trichoderma	0	0
k__Fungi;p__Basidiomycota;c__Tremellomycetes;__;__;__	0	0
k__Fungi;p__Ascomycota;c__Saccharomycetes;o__Saccharomycetales;f__Trigonopsidaceae;g__Trigonopsidaceae_gen_Incertae_sedis	0	0
k__Fungi;p__Ascomycota;c__Sordariomycetes;o__Hypocreales;f__Cordycipitaceae;g__Cordycipitaceae_gen_Incertae_sedis	0	0
k__Fungi;p__Ascomycota;c__Sordariomycetes;o__Glomerellales;f__Plectosphaerellaceae;g__Plectosphaerella	0	0
k__Fungi;p__Ascomycota;c__Saccharomycetes;o__Saccharomycetales;f__Metschnikowiaceae;g__Kodamaea	0	0
k__Fungi;p__Ascomycota;c__Dothideomycetes;o__Pleosporales;f__Phaeosphaeriaceae;g__Setophoma	0	0
k__Fungi;p__Ascomycota;c__Leotiomycetes;o__Helotiales;__;__	0	0
k__Fungi;p__Basidiomycota;c__Agaricomycetes;o__Thelephorales;f__Thelephoraceae;g__Thelephoraceae_gen_Incertae_sedis	0	0

## Sheet: NAFLD
#OTU ID	Relative Abundance	Prevalencerate
k__Fungi;p__Ascomycota;c__Saccharomycetes;o__Saccharomycetales;f__Saccharomycetaceae;g__Saccharomyces	0.440642	1
k__Fungi;__;__;__;__;__	0.268969	1
k__Fungi;p__Ascomycota;c__Saccharomycetes;o__Saccharomycetales;f__Dipodascaceae;__	0.0813313	0.9375
k__Fungi;p__Basidiomycota;c__Agaricomycetes;o__Thelephorales;f__Thelephoraceae;g__Thelephora	0.11427	0.625
k__Fungi;p__Ascomycota;c__Saccharomycetes;o__Saccharomycetales;f__Debaryomycetaceae;g__Debaryomyces	0.0164755	0.375
k__Fungi;p__Ascomycota;c__Eurotiomycetes;o__Eurotiales;f__Aspergillaceae;g__Penicillium	0.0141813	0.375
k__Fungi;p__Basidiomycota;c__Agaricomycetes;__;__;__	0.0256166	0.3125
k__Fungi;p__Ascomycota;__;__;__;__	0.00426746	0.25
k__Fungi;p__Basidiomycota;__;__;__;__	0.00657355	0.1875
k__Fungi;p__Ascomycota;c__Saccharomycetes;o__Saccharomycetales;f__Saccharomycetales_fam_Incertae_sedis;g__Candida	0.00334027	0.1875
k__Fungi;p__Ascomycota;c__Leotiomycetes;o__Erysiphales;f__Erysiphaceae;g__Blumeria	0.000832095	0.1875
k__Fungi;p__Ascomycota;c__Saccharomycetes;o__Saccharomycetales;f__Saccharomycetales_fam_Incertae_sedis;__	0.00185438	0.125
k__Fungi;p__Ascomycota;c__Dothideomycetes;o__Capnodiales;f__Cladosporiaceae;g__Cladosporium	0.00139079	0.125
k__Fungi;p__Ascomycota;c__Saccharomycetes;o__Saccharomycetales;f__Saccharomycodaceae;g__Hanseniaspora	0.00133135	0.125
k__Fungi;p__Ascomycota;c__Saccharomycetes;o__Saccharomycetales;f__Dipodascaceae;g__Yarrowia	0.000701337	0.125
k__Fungi;p__Mucoromycota;c__Mucoromycetes;o__Mucorales;f__Lichtheimiaceae;g__Circinella	0.000582467	0.125
k__Fungi;p__Basidiomycota;c__Tremellomycetes;o__Tremellales;f__Bulleribasidiaceae;g__Vishniacozyma	0.000451709	0.125
k__Fungi;p__Mucoromycota;c__Mucoromycetes;o__Mucorales;f__Mucoraceae;g__Mucor	0.00480238	0.0625
k__Fungi;p__Basidiomycota;c__Malasseziomycetes;o__Malasseziales;f__Malasseziales_fam_Incertae_sedis;g__Malasseziales_gen_Incertae_sedis	0.00420802	0.0625
k__Fungi;p__Ascomycota;c__Dothideomycetes;o__Mycosphaerellales;f__Mycosphaerellaceae;g__Ramularia	0.00159287	0.0625
k__Fungi;p__Mucoromycota;c__Mucoromycetes;o__Mucorales;f__Lichtheimiaceae;g__Lichtheimia	0.00104606	0.0625
k__Fungi;p__Basidiomycota;c__Agaricomycetes;o__Hymenochaetales;f__Schizoporaceae;g__Hyphodontia	0.000986627	0.0625
k__Fungi;p__Ascomycota;c__Saccharomycetes;o__Saccharomycetales;f__Saccharomycetaceae;g__Kazachstania	0.000713224	0.0625
k__Fungi;p__Ascomycota;c__Lecanoromycetes;o__Teloschistales;f__Teloschistaceae;g__Caloplaca	0.000701337	0.0625
k__Fungi;p__Basidiomycota;c__Malasseziomycetes;o__Malasseziales;f__Malasseziaceae;g__Malassezia	0.000653789	0.0625
k__Fungi;p__Basidiomycota;c__Tremellomycetes;o__Filobasidiales;f__Filobasidiaceae;g__Filobasidium	0.000511144	0.0625
k__Fungi;p__Ascomycota;c__Dothideomycetes;o__Pleosporales;f__Corynesporascaceae;g__Corynespora	0.000499257	0.0625
k__Fungi;p__Basidiomycota;c__Exobasidiomycetes;o__Exobasidiales;f__Exobasidiaceae;g__Exobasidium	0.000356612	0.0625
k__Fungi;p__Ascomycota;c__Dothideomycetes;o__Dothideales;f__Saccotheciaceae;g__Aureobasidium	0.000320951	0.0625
k__Fungi;p__Ascomycota;c__Dothideomycetes;o__Pleosporales;f__Phaeosphaeriaceae;g__Phaeosphaeria	0.00028529	0.0625
k__Fungi;p__Basidiomycota;c__Agaricomycetes;o__Thelephorales;f__Thelephoraceae;__	0.000225854	0.0625
k__Fungi;p__Ascomycota;c__Saccharomycetes;o__Saccharomycetales;f__Saccharomycetaceae;g__Kluyveromyces	0.000154532	0.0625
k__Fungi;p__Ascomycota;c__Saccharomycetes;o__Saccharomycetales;f__Pichiaceae;g__Saturnispora	0.000130758	0.0625
k__Fungi;p__Ascomycota;c__Saccharomycetes;o__Saccharomycetales;f__Phaffomycetaceae;g__Cyberlindnera	0	0
k__Fungi;p__Ascomycota;c__Sordariomycetes;o__Sordariales;f__Sordariaceae;__	0	0
k__Fungi;p__Ascomycota;c__Saccharomycetes;o__Saccharomycetales;f__Saccharomycetales_fam_Incertae_sedis;g__Saccharomycetales_gen_Incertae_sedis	0	0
k__Fungi;p__Ascomycota;c__Saccharomycetes;o__Saccharomycetales;__;__	0	0
k__Fungi;p__Ascomycota;c__Eurotiomycetes;o__Eurotiales;f__Aspergillaceae;__	0	0
k__Fungi;p__Ascomycota;c__Saccharomycetes;o__Saccharomycetales;f__Eremotheciaceae;g__Holleya	0	0
k__Fungi;p__Basidiomycota;c__Tremellomycetes;o__Cystofilobasidiales;f__Mrakiaceae;g__Mrakia	0	0
k__Fungi;p__Ascomycota;c__Dothideomycetes;o__Pleosporales;f__Didymellaceae;g__Neoascochyta	0	0
k__Fungi;p__Ascomycota;c__Dothideomycetes;o__Pleosporales;f__Pleosporaceae;g__Alternaria	0	0
k__Fungi;p__Basidiomycota;c__Wallemiomycetes;o__Wallemiales;f__Wallemiaceae;g__Wallemia	0	0
k__Fungi;p__Chytridiomycota;c__Rhizophydiomycetes;o__Rhizophydiales;f__Alphamycetaceae;g__Betamyces	0	0
k__Fungi;p__Ascomycota;c__Saccharomycetes;o__Saccharomycetales;f__Debaryomycetaceae;g__Meyerozyma	0	0
k__Fungi;p__Basidiomycota;c__Pucciniomycetes;o__Septobasidiales;f__Septobasidiaceae;g__Septobasidium	0	0
k__Fungi;p__Ascomycota;c__Sordariomycetes;o__Diaporthales;f__Diaporthaceae;g__Diaporthe	0	0
k__Fungi;p__Mucoromycota;c__Mucoromycetes;o__Mucorales;f__Rhizopodaceae;g__Rhizopus	0	0
k__Fungi;p__Ascomycota;c__Saccharomycetes;o__Saccharomycetales;f__Saccharomycetales_fam_Incertae_sedis;g__Starmerella	0	0

## Sheet: AUD
#OTU ID	Relative Abundance	Prevalencerate
k__Fungi;__;__;__;__;__	0.46966	1
k__Fungi;p__Ascomycota;c__Saccharomycetes;o__Saccharomycetales;f__Saccharomycetaceae;g__Saccharomyces	0.214358	0.954545
k__Fungi;p__Ascomycota;c__Saccharomycetes;o__Saccharomycetales;f__Dipodascaceae;__	0.266871	0.863636
k__Fungi;p__Ascomycota;__;__;__;__	0.000912974	0.818182
k__Fungi;p__Basidiomycota;c__Agaricomycetes;o__Thelephorales;f__Thelephoraceae;g__Thelephora	0.00887319	0.636364
k__Fungi;p__Ascomycota;c__Eurotiomycetes;o__Eurotiales;f__Aspergillaceae;g__Penicillium	0.0165751	0.454545
k__Fungi;p__Basidiomycota;c__Agaricomycetes;__;__;__	0.00714809	0.409091
k__Fungi;p__Ascomycota;c__Saccharomycetes;o__Saccharomycetales;f__Debaryomycetaceae;g__Debaryomyces	0.00622096	0.409091
k__Fungi;p__Ascomycota;c__Leotiomycetes;o__Erysiphales;f__Erysiphaceae;g__Blumeria	0.00143139	0.363636
k__Fungi;p__Ascomycota;c__Saccharomycetes;o__Saccharomycetales;f__Saccharomycetales_fam_Incertae_sedis;g__Candida	0.00197457	0.318182
k__Fungi;p__Basidiomycota;c__Malasseziomycetes;o__Malasseziales;f__Malasseziaceae;g__Malassezia	0.0022842	0.272727
k__Fungi;p__Rozellomycota;__;__;__;__	0.0010616	0.227273
k__Fungi;p__Basidiomycota;__;__;__;__	0.00010439	0.181818
k__Fungi;p__Ascomycota;c__Saccharomycetes;o__Saccharomycetales;f__Saccharomycodaceae;g__Hanseniaspora	0.000194626	0.0909091
k__Fungi;p__Ascomycota;c__Eurotiomycetes;o__Eurotiales;f__Aspergillaceae;g__Aspergillus	0.000509567	0.0454545
k__Fungi;p__Ascomycota;c__Saccharomycetes;o__Saccharomycetales;f__Dipodascaceae;g__Geotrichum	0.000488335	0.0454545
k__Fungi;p__Ascomycota;c__Saccharomycetes;o__Saccharomycetales;f__Phaffomycetaceae;g__Cyberlindnera	0.000270707	0.0454545
k__Fungi;p__Chytridiomycota;c__Rhizophydiomycetes;o__Rhizophydiales;f__Alphamycetaceae;g__Betamyces	0.000219397	0.0454545
k__Fungi;p__Ascomycota;c__Sordariomycetes;o__Hypocreales;f__Cordycipitaceae;g__Liangia	0.000214089	0.0454545
k__Fungi;p__Basidiomycota;c__Tremellomycetes;o__Tremellales;f__Bulleribasidiaceae;g__Dioszegia	0.000102621	0.0454545
k__Fungi;p__Mucoromycota;c__Mucoromycetes;o__Mucorales;f__Mucoraceae;g__Mucor	9.02e-05	0.0454545
k__Fungi;p__Basidiomycota;c__Agaricomycetes;o__Boletales;f__Boletaceae;g__Boletus	8.49e-05	0.0454545
k__Fungi;p__Basidiomycota;c__Tremellomycetes;o__Cystofilobasidiales;f__Mrakiaceae;g__Mrakia	7.43e-05	0.0454545
k__Fungi;p__Basidiomycota;c__Exobasidiomycetes;o__Exobasidiales;f__Exobasidiaceae;g__Exobasidium	6.55e-05	0.0454545
k__Fungi;p__Ascomycota;c__Dothideomycetes;o__Capnodiales;f__Cladosporiaceae;g__Cladosporium	4.6e-05	0.0454545
k__Fungi;p__Ascomycota;c__Saccharomycetes;o__Saccharomycetales;f__Saccharomycetaceae;g__Kluyveromyces	4.25e-05	0.0454545
k__Fungi;p__Ascomycota;c__Dothideomycetes;o__Pleosporales;f__Pleosporaceae;g__Alternaria	3.89e-05	0.0454545
k__Fungi;p__Basidiomycota;c__Tremellomycetes;o__Cystofilobasidiales;f__Mrakiaceae;g__Itersonilia	3.01e-05	0.0454545
k__Fungi;p__Ascomycota;c__Saccharomycetes;o__Saccharomycetales;f__Dipodascaceae;g__Yarrowia	2.12e-05	0.0454545
k__Fungi;p__Ascomycota;c__Leotiomycetes;o__Helotiales;f__Sclerotiniaceae;__	1.77e-05	0.0454545
k__Fungi;p__Ascomycota;c__Saccharomycetes;o__Saccharomycetales;f__Saccharomycetales_fam_Incertae_sedis;__	7.08e-06	0.0454545
k__Fungi;p__Ascomycota;c__Eurotiomycetes;o__Eurotiales;f__Aspergillaceae;__	7.08e-06	0.0454545
k__Fungi;p__Ascomycota;c__Sordariomycetes;o__Microascales;f__Microascaceae;g__Scopulariopsis	0	0
k__Fungi;p__Basidiomycota;c__Agaricomycetes;o__Thelephorales;f__Thelephoraceae;__	0	0
k__Fungi;p__Ascomycota;c__Saccharomycetes;o__Saccharomycetales;f__Pichiaceae;g__Pichia	0	0
k__Fungi;p__Ascomycota;c__Saccharomycetes;o__Saccharomycetales;f__Saccharomycetales_fam_Incertae_sedis;g__Saccharomycetales_gen_Incertae_sedis	0	0
k__Fungi;p__Basidiomycota;c__Tremellomycetes;o__Trichosporonales;f__Trichosporonaceae;g__Trichosporon	0	0
k__Fungi;p__Basidiomycota;c__Agaricomycetes;o__Agaricales;f__Cystostereaceae;__	0	0
k__Fungi;p__Ascomycota;c__Dothideomycetes;o__Dothideales;f__Saccotheciaceae;g__Aureobasidium	0	0
k__Fungi;p__Ascomycota;c__Sordariomycetes;o__Hypocreales;f__Nectriaceae;g__Fusarium	0	0
k__Fungi;p__Basidiomycota;c__Agaricomycetes;o__Agaricales;__;__	0	0
k__Fungi;p__Ascomycota;c__Sordariomycetes;o__Hypocreales;f__Hypocreaceae;__	0	0
k__Fungi;p__Ascomycota;c__Schizosaccharomycetes;o__Schizosaccharomycetales;f__Schizosaccharomycetaceae;g__Schizosaccharomyces	0	0
k__Fungi;p__Ascomycota;c__Saccharomycetes;o__Saccharomycetales;__;__	0	0
k__Fungi;p__Basidiomycota;c__Cystobasidiomycetes;o__Cystobasidiales;f__Cystobasidiaceae;g__Cystobasidium	0	0
k__Fungi;p__Ascomycota;c__Eurotiomycetes;o__Chaetothyriales;f__Chaetothyriales_fam_Incertae_sedis;g__Chaetothyriales_gen_Incertae_sedis	0	0
k__Fungi;p__Ascomycota;c__Sordariomycetes;o__Hypocreales;f__Clavicipitaceae;g__Claviceps	0	0
k__Fungi;p__Ascomycota;c__Saccharomycetes;o__Saccharomycetales;f__Saccharomycetaceae;g__Kazachstania	0	0
k__Fungi;p__Basidiomycota;c__Tremellomycetes;o__Cystofilobasidiales;f__Cystofilobasidiaceae;g__Cystofilobasidium	0	0
k__Fungi;p__Ascomycota;c__Saccharomycetes;o__Saccharomycetales;f__Metschnikowiaceae;g__Clavispora	0	0
k__Fungi;p__Rozellomycota;c__Rozellomycotina_cls_Incertae_sedis;__;__;__	0	0
k__Fungi;p__Basidiomycota;c__Exobasidiomycetes;o__Entylomatales;f__Entylomataceae;g__Entyloma	0	0
k__Fungi;p__Ascomycota;c__Saccharomycetes;o__Saccharomycetales;f__Saccharomycetales_fam_Incertae_sedis;g__Starmerella	0	0
k__Fungi;p__Ascomycota;c__Saccharomycetes;o__Saccharomycetales;f__Phaffomycetaceae;g__Wickerhamomyces	0	0
k__Fungi;p__Basidiomycota;c__Microbotryomycetes;o__Sporidiobolales;f__Sporidiobolaceae;g__Rhodotorula	0	0
k__Fungi;p__Ascomycota;c__Saccharomycetes;o__Saccharomycetales;f__Saccharomycetales_fam_Incertae_sedis;g__Teunomyces	0	0
k__Fungi;p__Ascomycota;c__Sordariomycetes;o__Hypocreales;f__Hypocreales_fam_Incertae_sedis;g__Sarocladium	0	0
k__Fungi;p__Mucoromycota;c__Mucoromycetes;o__Mucorales;f__Rhizopodaceae;g__Rhizopus	0	0
k__Fungi;p__Ascomycota;c__Dothideomycetes;o__Dothideales;f__Saccotheciaceae;__	0	0
k__Fungi;p__Ascomycota;c__Sordariomycetes;o__Glomerellales;f__Plectosphaerellaceae;g__Plectosphaerella	0	0
k__Fungi;p__Basidiomycota;c__Agaricomycetes;o__Boletales;f__Boletaceae;g__Boletaceae_gen_Incertae_sedis	0	0
k__Fungi;p__Basidiomycota;c__Microbotryomycetes;o__Sporidiobolales;f__Sporidiobolaceae;g__Rhodosporidiobolus	0	0
k__Fungi;p__Ascomycota;c__Sordariomycetes;o__Diaporthales;f__Gnomoniaceae;__	0	0
k__Fungi;p__Ascomycota;c__Saccharomycetes;o__Saccharomycetales;f__Debaryomycetaceae;g__Meyerozyma	0	0
k__Fungi;p__Basidiomycota;c__Agaricomycetes;o__Auriculariales;f__Auriculariales_fam_Incertae_sedis;g__Oliveonia	0	0
k__Fungi;p__Mucoromycota;c__Mucoromycetes;o__Mucorales;f__Lichtheimiaceae;g__Circinella	0	0
k__Fungi;p__Ascomycota;c__Saccharomycetes;o__Saccharomycetales;f__Pichiaceae;g__Nakazawaea	0	0
k__Fungi;p__Ascomycota;c__Dothideomycetes;o__Mycosphaerellales;f__Mycosphaerellaceae;g__Ramularia	0	0
k__Fungi;p__Basidiomycota;c__Agaricomycetes;o__Agaricales;f__Agaricaceae;g__Agaricus	0	0
k__Fungi;p__Basidiomycota;c__Agaricomycetes;o__Cantharellales;f__Cantharellaceae;g__Craterellus	0	0
k__Fungi;p__Ascomycota;c__Saccharomycetes;o__Saccharomycetales;f__Metschnikowiaceae;g__Metschnikowia	0	0
k__Fungi;p__Ascomycota;c__Sordariomycetes;o__Hypocreales;f__Nectriaceae;__	0	0
k__Fungi;p__Chytridiomycota;__;__;__;__	0	0
k__Fungi;p__Ascomycota;c__Dothideomycetes;o__Pleosporales;f__Didymellaceae;g__Neoascochyta	0	0
k__Fungi;p__Ascomycota;c__Dothideomycetes;o__Pleosporales;f__Phaeosphaeriaceae;g__Paraphoma	0	0
k__Fungi;p__Basidiomycota;c__Tremellomycetes;o__Trichosporonales;f__Trichosporonaceae;g__Cutaneotrichosporon	0	0
k__Fungi;p__Basidiomycota;c__Agaricomycetes;o__Tremellodendropsidales;f__Tremellodendropsidales_fam_Incertae_sedis;g__Tremellodendropsidales_gen_Incertae_sedis	0	0
k__Fungi;p__Fungi_phy_Incertae_sedis;c__Fungi_cls_Incertae_sedis;o__Fungi_ord_Incertae_sedis;f__Fungi_fam_Incertae_sedis;g__Fungi_gen_Incertae_sedis	0	0
k__Fungi;p__Ascomycota;c__Eurotiomycetes;o__Eurotiales;f__Aspergillaceae;g__Talaromyces	0	0
k__Fungi;p__Ascomycota;c__Dothideomycetes;o__Pleosporales;f__Didymellaceae;__	0	0
k__Fungi;p__Basidiomycota;c__Pucciniomycetes;o__Pucciniales;f__Pucciniaceae;g__Puccinia	0	0
k__Fungi;p__Basidiomycota;c__Wallemiomycetes;o__Wallemiales;f__Wallemiaceae;g__Wallemia	0	0
k__Fungi;p__Basidiomycota;c__Tremellomycetes;o__Tremellales;f__Bulleribasidiaceae;g__Vishniacozyma	0	0
k__Fungi;p__Basidiomycota;c__Agaricomycetes;o__Boletales;f__Boletaceae;__	0	0
k__Fungi;p__Ascomycota;c__Saccharomycetes;o__Saccharomycetales;f__Dipodascaceae;g__Saprochaete	0	0
k__Fungi;p__Ascomycota;c__Saccharomycetes;o__Saccharomycetales;f__Pichiaceae;g__Dekkera	0	0
k__Fungi;p__Ascomycota;c__Eurotiomycetes;o__Onygenales;f__Onygenaceae;g__Chrysosporium	0	0
k__Fungi;p__Ascomycota;c__Saccharomycetes;o__Saccharomycetales;f__Debaryomycetaceae;g__Hyphopichia	0	0
k__Fungi;p__Ascomycota;c__Saccharomycetes;o__Saccharomycetales;f__Saccharomycetaceae;__	0	0
k__Fungi;p__Basidiomycota;c__Tremellomycetes;o__Tremellales;f__Cryptococcaceae;g__Cryptococcus	0	0
k__Fungi;p__Ascomycota;c__Saccharomycetes;o__Saccharomycetales;f__Debaryomycetaceae;g__Schwanniomyces	0	0
k__Fungi;p__Ascomycota;c__Dothideomycetes;o__Pleosporales;__;__	0	0
k__Fungi;p__Ascomycota;c__Sordariomycetes;o__Hypocreales;f__Nectriaceae;g__Bisifusarium	0	0
k__Fungi;p__Ascomycota;c__Sordariomycetes;o__Glomerellales;f__Plectosphaerellaceae;__	0	0
k__Fungi;p__Ascomycota;c__Saccharomycetes;o__Saccharomycetales;f__Trichomonascaceae;g__Wickerhamiella	0	0
k__Fungi;p__Ascomycota;c__Saccharomycetes;o__Saccharomycetales;f__Debaryomycetaceae;__	0	0
k__Fungi;p__Ascomycota;c__Saccharomycetes;o__Saccharomycetales;f__Dipodascaceae;g__Dipodascus	0	0
k__Fungi;p__Ascomycota;c__Eurotiomycetes;o__Onygenales;f__Arthrodermataceae;g__Arthroderma	0	0
k__Fungi;p__Ascomycota;c__Dothideomycetes;o__Mycosphaerellales;f__Teratosphaeriaceae;g__Lapidomyces	0	0
k__Fungi;p__Rozellomycota;c__Rozellomycota_cls_Incertae_sedis;o__Rozellomycota_ord_Incertae_sedis;f__Rozellomycota_fam_Incertae_sedis;g__Rozellomycota_gen_Incertae_sedis	0	0
k__Fungi;p__Ascomycota;c__Sordariomycetes;o__Hypocreales;__;__	0	0

## Sheet: AH
#OTU ID	Relative Abundance	Prevalencerate
k__Fungi;p__Ascomycota;__;__;__;__	0.431411	1
k__Fungi;p__Ascomycota;c__Saccharomycetes;o__Saccharomycetales;f__Saccharomycetales_fam_Incertae_sedis;g__Candida	0.0538731	1
k__Fungi;__;__;__;__;__	0.205011	0.888889
k__Fungi;p__Ascomycota;c__Saccharomycetes;o__Saccharomycetales;f__Saccharomycetaceae;g__Saccharomyces	0.147981	0.888889
k__Fungi;p__Ascomycota;c__Saccharomycetes;o__Saccharomycetales;f__Debaryomycetaceae;g__Debaryomyces	0.0170163	0.888889
k__Fungi;p__Ascomycota;c__Eurotiomycetes;o__Eurotiales;f__Aspergillaceae;g__Penicillium	0.0360257	0.777778
k__Fungi;p__Ascomycota;c__Eurotiomycetes;o__Eurotiales;f__Aspergillaceae;g__Aspergillus	0.00339332	0.777778
k__Fungi;p__Basidiomycota;c__Malasseziomycetes;o__Malasseziales;f__Malasseziaceae;g__Malassezia	0.0020729	0.777778
k__Fungi;p__Ascomycota;c__Saccharomycetes;o__Saccharomycetales;f__Pichiaceae;g__Pichia	0.0127214	0.555556
k__Fungi;p__Ascomycota;c__Sordariomycetes;o__Hypocreales;f__Nectriaceae;g__Fusicolla	0.000874176	0.555556
k__Fungi;p__Ascomycota;c__Saccharomycetes;o__Saccharomycetales;f__Dipodascaceae;g__Dipodascaceae_gen_Incertae_sedis	0.0199045	0.444444
k__Fungi;p__Ascomycota;c__Saccharomycetes;o__Saccharomycetales;f__Saccharomycetales_fam_Incertae_sedis;g__Saccharomycetales_gen_Incertae_sedis	0.0015586	0.444444
k__Fungi;p__Ascomycota;c__Saccharomycetes;o__Saccharomycetales;f__Dipodascaceae;__	0.00240006	0.333333
k__Fungi;p__Ascomycota;c__Saccharomycetes;o__Saccharomycetales;f__Saccharomycodaceae;g__Hanseniaspora	0.00177191	0.333333
k__Fungi;p__Basidiomycota;c__Wallemiomycetes;o__Wallemiales;f__Wallemiaceae;g__Wallemia	0.00138455	0.333333
k__Fungi;p__Fungi_phy_Incertae_sedis;c__Fungi_cls_Incertae_sedis;o__Fungi_ord_Incertae_sedis;f__Fungi_fam_Incertae_sedis;g__Fungi_gen_Incertae_sedis	0.000756398	0.333333
k__Fungi;p__Basidiomycota;c__Tremellomycetes;o__Cystofilobasidiales;f__Mrakiaceae;g__Itersonilia	0.000719756	0.333333
k__Fungi;p__Ascomycota;c__Saccharomycetes;o__Saccharomycetales;f__Saccharomycetaceae;g__Kluyveromyces	0.000662175	0.333333
k__Fungi;p__Ascomycota;c__Dothideomycetes;o__Capnodiales;f__Cladosporiaceae;g__Cladosporium	0.000636002	0.333333
k__Fungi;p__Ascomycota;c__Sordariomycetes;o__Xylariales;f__Amphisphaeriaceae;g__Microdochium	0.000595434	0.333333
k__Fungi;p__Ascomycota;c__Sordariomycetes;o__Sordariales;f__Chaetomiaceae;__	0.000565336	0.333333
k__Fungi;p__Basidiomycota;c__Microbotryomycetes;o__Sporidiobolales;f__Sporidiobolaceae;g__Sporobolomyces	0.000235556	0.333333
k__Fungi;p__Ascomycota;c__Dothideomycetes;o__Pleosporales;f__Pleosporales_fam_Incertae_sedis;g__Pleosporales_gen_Incertae_sedis	0.0326468	0.222222
k__Fungi;p__Ascomycota;c__Sordariomycetes;o__Hypocreales;f__Nectriaceae;__	0.00408036	0.222222
k__Fungi;p__Ascomycota;c__Saccharomycetes;o__Saccharomycetales;__;__	0.00171564	0.222222
k__Fungi;p__Ascomycota;c__Dothideomycetes;o__Pleosporales;__;__	0.00139502	0.222222
k__Fungi;p__Ascomycota;c__Sordariomycetes;o__Glomerellales;f__Plectosphaerellaceae;g__Verticillium	0.00109796	0.222222
k__Fungi;p__Ascomycota;c__Leotiomycetes;o__Erysiphales;f__Erysiphaceae;g__Erysiphe	0.00108356	0.222222
k__Fungi;p__Ascomycota;c__Dothideomycetes;o__Pleosporales;f__Pleosporaceae;__	0.00100111	0.222222
k__Fungi;p__Basidiomycota;c__Agaricomycetes;o__Polyporales;f__Fomitopsidaceae;g__Fomitopsidaceae_gen_Incertae_sedis	0.000917362	0.222222
k__Fungi;p__Ascomycota;c__Sordariomycetes;o__Hypocreales;f__Nectriaceae;g__Fusarium	0.000739386	0.222222
k__Fungi;p__Basidiomycota;c__Agaricomycetes;o__Russulales;f__Peniophoraceae;g__Peniophora	0.000549632	0.222222
k__Fungi;p__Basidiomycota;c__Tremellomycetes;o__Cystofilobasidiales;f__Cystofilobasidiaceae;g__Cystofilobasidium	0.000418767	0.222222
k__Fungi;p__Basidiomycota;c__Tremellomycetes;o__Tremellales;f__Bulleribasidiaceae;g__Dioszegia	0.000331088	0.222222
k__Fungi;p__Ascomycota;c__Saccharomycetes;o__Saccharomycetales;f__Metschnikowiaceae;g__Clavispora	0.000276125	0.222222
k__Fungi;p__Basidiomycota;c__Agaricostilbomycetes;o__Agaricostilbales;f__Kondoaceae;g__Bensingtonia	0.000265655	0.222222
k__Fungi;p__Ascomycota;c__Sordariomycetes;o__Diaporthales;f__Diaporthaceae;g__Diaporthe	0.000197606	0.222222
k__Fungi;p__Basidiomycota;c__Tremellomycetes;o__Tremellales;f__Bulleribasidiaceae;g__Vishniacozyma	0.000103383	0.222222
k__Fungi;p__Ascomycota;c__Dothideomycetes;o__Dothideales;f__Saccotheciaceae;g__Aureobasidium	6.67e-05	0.222222
k__Fungi;p__Ascomycota;c__Leotiomycetes;o__Erysiphales;f__Erysiphaceae;g__Blumeria	4.19e-05	0.222222
k__Fungi;p__Basidiomycota;c__Agaricomycetes;o__Agaricales;f__Pleurotaceae;g__Pleurotus	0.00127201	0.111111
k__Fungi;p__Ascomycota;c__Saccharomycetes;o__Saccharomycetales;f__Saccharomycetaceae;g__Kazachstania	0.0012707	0.111111
k__Fungi;p__Ascomycota;c__Sordariomycetes;o__Sordariales;f__Chaetomiaceae;g__Trichocladium	0.000807435	0.111111
k__Fungi;p__Ascomycota;c__Sordariomycetes;o__Melanosporales;f__Melanosporaceae;g__Melanospora	0.000547014	0.111111
k__Fungi;p__Ascomycota;c__Leotiomycetes;o__Helotiales;f__Sclerotiniaceae;__	0.000533928	0.111111
k__Fungi;p__Ascomycota;c__Eurotiomycetes;o__Chaetothyriales;f__Herpotrichiellaceae;__	0.000530002	0.111111
k__Fungi;p__Ascomycota;c__Dothideomycetes;o__Pleosporales;f__Pleosporaceae;g__Pyrenophora	0.000456718	0.111111
k__Fungi;p__Basidiomycota;c__Exobasidiomycetes;o__Exobasidiomycetes_ord_Incertae_sedis;f__Exobasidiomycetes_fam_Incertae_sedis;g__Exobasidiomycetes_gen_Incertae_sedis	0.000404372	0.111111
k__Fungi;p__Basidiomycota;c__Tremellomycetes;o__Trichosporonales;f__Trichosporonaceae;g__Trichosporon	0.000401755	0.111111
k__Fungi;p__Basidiomycota;c__Tremellomycetes;o__Cystofilobasidiales;f__Mrakiaceae;g__Mrakia	0.000388668	0.111111
k__Fungi;p__Basidiomycota;c__Tremellomycetes;o__Cystofilobasidiales;f__Mrakiaceae;g__Tausonia	0.000342866	0.111111
k__Fungi;p__Ascomycota;c__Dothideomycetes;o__Pleosporales;f__Didymellaceae;g__Neoascochyta	0.000295754	0.111111
k__Fungi;p__Basidiomycota;c__Agaricomycetes;o__Agaricales;f__Physalacriaceae;g__Cylindrobasidium	0.000239482	0.111111
k__Fungi;p__Ascomycota;c__Saccharomycetes;o__Saccharomycetales;f__Debaryomycetaceae;g__Priceomyces	0.000236865	0.111111
k__Fungi;p__Ascomycota;c__Eurotiomycetes;o__Eurotiales;__;__	0.000227705	0.111111
k__Fungi;p__Ascomycota;c__Saccharomycetes;o__Saccharomycetales;f__Metschnikowiaceae;g__Metschnikowia	0.000223779	0.111111
k__Fungi;p__Ascomycota;c__Sordariomycetes;o__Diaporthales;f__Gnomoniaceae;g__Gnomonia	0.000204149	0.111111
k__Fungi;p__Basidiomycota;c__Agaricomycetes;o__Polyporales;f__Meruliaceae;g__Scopuloides	0.000177976	0.111111
k__Fungi;p__Ascomycota;c__Saccharomycetes;o__Saccharomycetales;f__Phaffomycetaceae;g__Wickerhamomyces	0.000172741	0.111111
k__Fungi;p__Ascomycota;c__Dothideomycetes;o__Botryosphaeriales;f__Botryosphaeriaceae;g__Lasiodiplodia	0.000166198	0.111111
k__Fungi;p__Basidiomycota;c__Agaricomycetes;o__Corticiales;f__Corticiaceae;g__Limonomyces	0.00016489	0.111111
k__Fungi;p__Ascomycota;c__Dothideomycetes;o__Pleosporales;f__Phaeosphaeriaceae;g__Piniphoma	0.000160964	0.111111
k__Fungi;p__Basidiomycota;c__Malasseziomycetes;o__Malasseziales;__;__	0.000146568	0.111111
k__Fungi;p__Ascomycota;c__Sordariomycetes;o__Hypocreales;f__Cordycipitaceae;g__Simplicillium	0.00014526	0.111111
k__Fungi;p__Ascomycota;c__Dothideomycetes;o__Dothideales;f__Dothideales_fam_Incertae_sedis;g__Dothideales_gen_Incertae_sedis	0.000142643	0.111111
k__Fungi;p__Basidiomycota;c__Tritirachiomycetes;o__Tritirachiales;f__Tritirachiaceae;g__Paratritirachium	0.000137408	0.111111
k__Fungi;p__Ascomycota;c__Eurotiomycetes;o__Chaetothyriales;f__Herpotrichiellaceae;g__Herpotrichiellaceae_gen_Incertae_sedis	0.000136099	0.111111
k__Fungi;p__Ascomycota;c__Saccharomycetes;o__Saccharomycetales;f__Debaryomycetaceae;g__Meyerozyma	0.000109926	0.111111
k__Fungi;p__Basidiomycota;c__Agaricomycetes;o__Agaricales;f__Omphalotaceae;g__Gymnopus	0.000107309	0.111111
k__Fungi;p__Ascomycota;c__Saccharomycetes;o__Saccharomycetales;f__Debaryomycetaceae;g__Millerozyma	0.000107309	0.111111
k__Fungi;p__Basidiomycota;c__Moniliellomycetes;o__Moniliellales;f__Moniliellaceae;g__Moniliella	9.81e-05	0.111111
k__Fungi;p__Ascomycota;c__Eurotiomycetes;o__Eurotiales;f__Aspergillaceae;__	9.81e-05	0.111111
k__Fungi;p__Basidiomycota;c__Cystobasidiomycetes;o__Cystobasidiomycetes_ord_Incertae_sedis;f__Symmetrosporaceae;g__Symmetrospora	9.29e-05	0.111111
k__Fungi;p__Basidiomycota;c__Tremellomycetes;o__Filobasidiales;f__Filobasidiaceae;g__Naganishia	8.51e-05	0.111111
k__Fungi;p__Ascomycota;c__Dothideomycetes;o__Pleosporales;f__Pleosporales_fam_Incertae_sedis;g__Aaosphaeria	8.51e-05	0.111111
k__Fungi;p__Basidiomycota;c__Tremellomycetes;o__Tremellales;__;__	8.24e-05	0.111111
k__Fungi;p__Ascomycota;c__Sordariomycetes;o__Glomerellales;f__Glomerellaceae;g__Colletotrichum	8.11e-05	0.111111
k__Fungi;p__Basidiomycota;c__Agaricomycetes;o__Cantharellales;f__Clavulinaceae;g__Clavulinaceae_gen_Incertae_sedis	7.85e-05	0.111111
k__Fungi;p__Basidiomycota;c__Pucciniomycetes;o__Pucciniales;f__Melampsoraceae;g__Melampsora	7.72e-05	0.111111
k__Fungi;p__Basidiomycota;c__Tremellomycetes;o__Filobasidiales;f__Filobasidiaceae;g__Filobasidium	7.46e-05	0.111111
k__Fungi;p__Ascomycota;c__Sordariomycetes;o__Glomerellales;f__Plectosphaerellaceae;g__Cephalosporium	6.94e-05	0.111111
k__Fungi;p__Ascomycota;c__Sordariomycetes;o__Hypocreales;__;__	5.1e-05	0.111111
k__Fungi;p__Ascomycota;c__Ascomycota_cls_Incertae_sedis;o__Ascomycota_ord_Incertae_sedis;f__Ascomycota_fam_Incertae_sedis;g__Ascomycota_gen_Incertae_sedis	4.97e-05	0.111111
k__Fungi;p__Ascomycota;c__Dothideomycetes;o__Pleosporales;f__Leptosphaeriaceae;__	4.97e-05	0.111111
k__Fungi;p__Basidiomycota;c__Microbotryomycetes;o__Sporidiobolales;f__Sporidiobolaceae;g__Rhodotorula	4.71e-05	0.111111
k__Fungi;p__Ascomycota;c__Sordariomycetes;o__Microascales;f__Microascaceae;__	3.4e-05	0.111111
k__Fungi;p__Ascomycota;c__Eurotiomycetes;o__Onygenales;f__Eremascaceae;g__Eremascus	3.27e-05	0.111111
k__Fungi;p__Ascomycota;c__Eurotiomycetes;o__Eurotiales;f__Aspergillaceae;g__Talaromyces	3.14e-05	0.111111
k__Fungi;p__Basidiomycota;c__Agaricomycetes;o__Agaricales;f__Agaricaceae;g__Agaricus	1.44e-05	0.111111
k__Fungi;p__Basidiomycota;c__Agaricomycetes;o__Cantharellales;f__Ceratobasidiaceae;g__Rhizoctonia	1.05e-05	0.111111
k__Fungi;p__Mucoromycota;c__Mucoromycetes;o__Mucorales;f__Mucoraceae;g__Mucor	0	0
k__Fungi;p__Ascomycota;c__Saccharomycetes;o__Saccharomycetales;f__Saccharomycetaceae;g__Nakaseomyces	0	0
k__Fungi;p__Basidiomycota;c__Agaricomycetes;o__Boletales;f__Suillaceae;g__Suillus	0	0
k__Fungi;p__Ascomycota;c__Sordariomycetes;o__Glomerellales;f__Plectosphaerellaceae;g__Acrostalagmus	0	0
k__Fungi;p__Basidiomycota;c__Agaricomycetes;o__Polyporales;f__Polyporaceae;g__Trametes	0	0
k__Fungi;p__Ascomycota;c__Dothideomycetes;o__Mycosphaerellales;f__Teratosphaeriaceae;g__Salinomyces	0	0
k__Fungi;p__Ascomycota;c__Dothideomycetes;o__Pleosporales;f__Pleosporaceae;g__Alternaria	0	0
k__Fungi;p__Ascomycota;c__Saccharomycetes;o__Saccharomycetales;f__Dipodascaceae;g__Yarrowia	0	0
k__Fungi;p__Ascomycota;c__Dothideomycetes;o__Pleosporales;f__Pleosporaceae;g__Bipolaris	0	0
k__Fungi;p__Ascomycota;c__Saccharomycetes;o__Saccharomycetales;f__Debaryomycetaceae;g__Lodderomyces	0	0
k__Fungi;p__Ascomycota;c__Sordariomycetes;o__Trichosphaeriales;f__Trichosphaeriaceae;g__Nigrospora	0	0
k__Fungi;p__Ascomycota;c__Saccharomycetes;o__Saccharomycetales;f__Trichomonascaceae;g__Groenewaldozyma	0	0
k__Fungi;p__Ascomycota;c__Dothideomycetes;o__Capnodiales;f__Capnodiaceae;g__Leptoxyphium	0	0
k__Fungi;p__Ascomycota;c__Sordariomycetes;o__Hypocreales;f__Bionectriaceae;g__Gliomastix	0	0
k__Fungi;p__Basidiomycota;c__Tremellomycetes;o__Tremellales;f__Rhynchogastremataceae;g__Papiliotrema	0	0
k__Fungi;p__Ascomycota;c__Sordariomycetes;o__Sordariomycetes_ord_Incertae_sedis;f__Sordariomycetes_fam_Incertae_sedis;g__Sordariomycetes_gen_Incertae_sedis	0	0
k__Fungi;p__Ascomycota;c__Eurotiomycetes;o__Eurotiales;f__Aspergillaceae;g__Xeromyces	0	0
k__Fungi;p__Ascomycota;c__Dothideomycetes;o__Pleosporales;f__Pleosporaceae;g__Stemphylium	0	0
k__Fungi;p__Basidiomycota;c__Agaricomycetes;__;__;__	0	0
k__Fungi;p__Basidiomycota;c__Agaricomycetes;o__Boletales;f__Boletaceae;g__Boletus	0	0
k__Fungi;p__Ascomycota;c__Leotiomycetes;o__Helotiales;f__Tympanidaceae;g__Vexillomyces	0	0
k__Fungi;p__Ascomycota;c__Saccharomycetes;o__Saccharomycetales;f__Saccharomycetales_fam_Incertae_sedis;g__Diutina	0	0
k__Fungi;p__Ascomycota;c__Saccharomycetes;o__Saccharomycetales;f__Saccharomycetales_fam_Incertae_sedis;g__Starmerella	0	0
k__Fungi;p__Basidiomycota;c__Agaricomycetes;o__Hymenochaetales;f__Rickenellaceae;g__Sidera	0	0
k__Fungi;p__Ascomycota;c__Sordariomycetes;o__Hypocreales;f__Bionectriaceae;g__Clonostachys	0	0
k__Fungi;p__Basidiomycota;c__Agaricomycetes;o__Polyporales;f__Phanerochaetaceae;g__Phanerochaete	0	0
k__Fungi;p__Ascomycota;c__Saccharomycetes;o__Saccharomycetales;f__Debaryomycetaceae;g__Yamadazyma	0	0
k__Fungi;p__Ascomycota;c__Sordariomycetes;o__Hypocreales;f__Clavicipitaceae;g__Claviceps	0	0
k__Fungi;p__Ascomycota;c__Saccharomycetes;o__Saccharomycetales;f__Phaffomycetaceae;g__Starmera	0	0
k__Fungi;p__Ascomycota;c__Saccharomycetes;o__Saccharomycetales;f__Metschnikowiaceae;g__Kodamaea	0	0
k__Fungi;p__Basidiomycota;c__Agaricomycetes;o__Agaricales;f__Lycoperdaceae;g__Calvatia	0	0
k__Fungi;p__Ascomycota;c__Dothideomycetes;o__Mycosphaerellales;f__Mycosphaerellaceae;g__Mycosphaerellaceae_gen_Incertae_sedis	0	0
k__Fungi;p__Ascomycota;c__Saccharomycetes;o__Saccharomycetales;f__Phaffomycetaceae;g__Cyberlindnera	0	0
k__Fungi;p__Ascomycota;c__Saccharomycetes;o__Saccharomycetales;f__Saccharomycetales_fam_Incertae_sedis;__	0	0
k__Fungi;p__Ascomycota;c__Sordariomycetes;o__Microascales;f__Microascaceae;g__Cephalotrichum	0	0
k__Fungi;p__Basidiomycota;c__Tremellomycetes;o__Tremellales;f__Bulleribasidiaceae;g__Hannaella	0	0
k__Fungi;p__Ascomycota;c__Dothideomycetes;o__Botryosphaeriales;f__Botryosphaeriaceae;g__Cophinforma	0	0
k__Fungi;p__Ascomycota;c__Sordariomycetes;o__Microascales;f__Ceratocystidaceae;g__Ceratocystis	0	0
k__Fungi;p__Ascomycota;c__Arthoniomycetes;o__Lichenostigmatales;f__Phaeococcomycetaceae;g__Phaeococcomyces	0	0
k__Fungi;p__Basidiomycota;c__Tremellomycetes;o__Trichosporonales;f__Trichosporonaceae;g__Cutaneotrichosporon	0	0
k__Fungi;p__Ascomycota;c__Saccharomycetes;o__Saccharomycetales;f__Debaryomycetaceae;g__Hyphopichia	0	0
k__Fungi;p__Basidiomycota;c__Agaricomycetes;o__Agaricales;f__Physalacriaceae;g__Flammulina	0	0
k__Fungi;p__Ascomycota;c__Sordariomycetes;o__Microascales;f__Microascaceae;g__Gamsia	0	0
k__Fungi;p__Basidiomycota;c__Exobasidiomycetes;o__Exobasidiales;f__Brachybasidiaceae;g__Meira	0	0
k__Fungi;p__Ascomycota;c__Sordariomycetes;o__Glomerellales;f__Plectosphaerellaceae;g__Plectosphaerella	0	0
k__Fungi;p__Ascomycota;c__Eurotiomycetes;o__Chaetothyriales;f__Trichomeriaceae;g__Knufia	0	0
k__Fungi;p__Ascomycota;c__Dothideomycetes;o__Dothideales;f__Saccotheciaceae;__	0	0
k__Fungi;p__Ascomycota;c__Dothideomycetes;o__Pleosporales;f__Didymellaceae;__	0	0
k__Fungi;p__Basidiomycota;c__Tremellomycetes;o__Tremellales;f__Cryptococcaceae;g__Cryptococcus	0	0
k__Fungi;p__Ascomycota;c__Dothideomycetes;o__Botryosphaeriales;f__Botryosphaeriaceae;g__Botryosphaeria	0	0
k__Fungi;p__Ascomycota;c__Saccharomycetes;o__Saccharomycetales;f__Debaryomycetaceae;g__Schwanniomyces	0	0
k__Fungi;p__Ascomycota;c__Leotiomycetes;o__Helotiales;f__Helotiaceae;g__Tetracladium	0	0
k__Fungi;p__Ascomycota;c__Dothideomycetes;o__Dothideales;f__Saccotheciaceae;g__Selenophoma	0	0
k__Fungi;p__Ascomycota;c__Saccharomycetes;o__Saccharomycetales;f__Eremotheciaceae;g__Holleya	0	0
k__Fungi;p__Ascomycota;c__Dothideomycetes;o__Capnodiales;f__Capnodiaceae;__	0	0
k__Fungi;p__Basidiomycota;c__Cystobasidiomycetes;__;__;__	0	0
k__Fungi;p__Ascomycota;c__Saccharomycetes;o__Saccharomycetales;f__Saccharomycetales_fam_Incertae_sedis;g__Limtongozyma	0	0
k__Fungi;p__Basidiomycota;c__Microbotryomycetes;o__Sporidiobolales;f__Sporidiobolaceae;g__Rhodosporidiobolus	0	0
k__Fungi;p__Basidiomycota;c__Cystobasidiomycetes;o__Cystobasidiomycetes_ord_Incertae_sedis;f__Buckleyzymaceae;g__Buckleyzyma	0	0

## Sheet: RA
#OTU ID	Relative Abundance	Prevalencerate
k__Fungi;__;__;__;__;__	0.164172	1
k__Fungi;p__Ascomycota;c__Eurotiomycetes;o__Eurotiales;f__Aspergillaceae;g__Aspergillus	0.128998	1
k__Fungi;p__Ascomycota;c__Eurotiomycetes;o__Eurotiales;f__Aspergillaceae;g__Penicillium	0.068493	1
k__Fungi;p__Ascomycota;c__Sordariomycetes;o__Hypocreales;f__Cordycipitaceae;g__Cordycipitaceae_gen_Incertae_sedis	0.0397318	1
k__Fungi;p__Ascomycota;c__Sordariomycetes;o__Hypocreales;f__Cordycipitaceae;g__Simplicillium	0.0194494	1
k__Fungi;p__Fungi_phy_Incertae_sedis;c__Fungi_cls_Incertae_sedis;o__Fungi_ord_Incertae_sedis;f__Fungi_fam_Incertae_sedis;g__Fungi_gen_Incertae_sedis	0.0403278	0.974359
k__Fungi;p__Ascomycota;__;__;__;__	0.0314395	0.974359
k__Fungi;p__Ascomycota;c__Leotiomycetes;o__Erysiphales;f__Erysiphaceae;g__Blumeria	0.0409615	0.948718
k__Fungi;p__Ascomycota;c__Saccharomycetes;o__Saccharomycetales;f__Saccharomycetales_fam_Incertae_sedis;g__Candida	0.159345	0.923077
k__Fungi;p__Ascomycota;c__Sordariomycetes;o__Sordariomycetes_ord_Incertae_sedis;f__Sordariomycetes_fam_Incertae_sedis;g__Sordariomycetes_gen_Incertae_sedis	0.00808704	0.923077
k__Fungi;p__Basidiomycota;c__Tremellomycetes;o__Trichosporonales;f__Trichosporonaceae;g__Cutaneotrichosporon	0.00816079	0.897436
k__Fungi;p__Ascomycota;c__Saccharomycetes;o__Saccharomycetales;f__Pichiaceae;g__Pichia	0.0124411	0.871795
k__Fungi;p__Basidiomycota;c__Malasseziomycetes;o__Malasseziales;f__Malasseziaceae;g__Malassezia	0.00417096	0.871795
k__Fungi;p__Basidiomycota;c__Tremellomycetes;o__Tremellales;__;__	0.00761089	0.820513
k__Fungi;p__Ascomycota;c__Saccharomycetes;o__Saccharomycetales;f__Saccharomycetales_fam_Incertae_sedis;g__Saccharomycetales_gen_Incertae_sedis	0.0337475	0.794872
k__Fungi;p__Ascomycota;c__Dothideomycetes;o__Pleosporales;f__Pleosporales_fam_Incertae_sedis;g__Pleosporales_gen_Incertae_sedis	0.00840665	0.74359
k__Fungi;p__Ascomycota;c__Sordariomycetes;o__Hypocreales;f__Hypocreales_fam_Incertae_sedis;g__Sarocladium	0.00422966	0.74359
k__Fungi;p__Basidiomycota;c__Cystobasidiomycetes;o__Cystobasidiomycetes_ord_Incertae_sedis;f__Symmetrosporaceae;g__Symmetrospora	0.00560042	0.692308
k__Fungi;p__Ascomycota;c__Sordariomycetes;o__Sordariales;f__Chaetomiaceae;g__Botryotrichum	0.00395722	0.692308
k__Fungi;p__Mortierellomycota;c__Mortierellomycetes;o__Mortierellales;f__Mortierellaceae;g__Mortierella	0.00545792	0.641026
k__Fungi;p__Basidiomycota;c__Agaricomycetes;o__Boletales;f__Boletaceae;__	0.00514082	0.641026
k__Fungi;p__Ascomycota;c__Sordariomycetes;o__Sordariales;f__Chaetomiaceae;__	0.00942819	0.615385
k__Fungi;p__Ascomycota;c__Saccharomycetes;o__Saccharomycetales;__;__	0.00462504	0.615385
k__Fungi;p__Ascomycota;c__Sordariomycetes;o__Hypocreales;__;__	0.00375452	0.589744
k__Fungi;p__Ascomycota;c__Sordariomycetes;o__Hypocreales;f__Nectriaceae;g__Fusarium	0.00214293	0.564103
k__Fungi;p__Ascomycota;c__Sordariomycetes;o__Hypocreales;f__Hypocreales_fam_Incertae_sedis;g__Acremonium	0.00433252	0.538462
k__Fungi;p__Rozellomycota;c__Rozellomycota_cls_Incertae_sedis;o__Rozellomycota_ord_Incertae_sedis;f__Rozellomycota_fam_Incertae_sedis;g__Rozellomycota_gen_Incertae_sedis	0.0019613	0.538462
k__Fungi;p__Basidiomycota;c__Tremellomycetes;o__Cystofilobasidiales;f__Mrakiaceae;g__Tausonia	0.0155835	0.487179
k__Fungi;p__Ascomycota;c__Sordariomycetes;o__Hypocreales;f__Nectriaceae;g__Bisifusarium	0.00371739	0.487179
k__Fungi;p__Basidiomycota;c__Agaricomycetes;o__Thelephorales;f__Thelephoraceae;g__Thelephora	0.00287196	0.487179
k__Fungi;p__Ascomycota;c__Sordariomycetes;o__Glomerellales;f__Plectosphaerellaceae;g__Plectosphaerella	0.00223475	0.487179
k__Fungi;p__Ascomycota;c__Dothideomycetes;o__Mycosphaerellales;f__Mycosphaerellaceae;__	0.00210028	0.487179
k__Fungi;p__Ascomycota;c__Ascomycota_cls_Incertae_sedis;o__Ascomycota_ord_Incertae_sedis;f__Ascomycota_fam_Incertae_sedis;g__Ascomycota_gen_Incertae_sedis	0.00185644	0.487179
k__Fungi;p__Basidiomycota;c__Microbotryomycetes;o__Sporidiobolales;f__Sporidiobolaceae;g__Sporobolomyces	0.00162112	0.487179
k__Fungi;p__Ascomycota;c__Sordariomycetes;__;__;__	0.00215848	0.461538
k__Fungi;p__Ascomycota;c__Dothideomycetes;o__Capnodiales;f__Cladosporiaceae;g__Cladosporium	0.00172398	0.461538
k__Fungi;p__Ascomycota;c__Eurotiomycetes;o__Eurotiales;f__Thermoascaceae;g__Thermoascus	0.000839912	0.461538
k__Fungi;p__Ascomycota;c__Sordariomycetes;o__Microascales;f__Microascaceae;g__Acaulium	0.00230951	0.435897
k__Fungi;p__Ascomycota;c__Sordariomycetes;o__Sordariales;f__Chaetomiaceae;g__Chaetomiaceae_gen_Incertae_sedis	0.00137978	0.435897
k__Fungi;p__Ascomycota;c__Saccharomycetes;o__Saccharomycetales;f__Saccharomycetaceae;g__Kazachstania	0.000600582	0.435897
k__Fungi;p__Ascomycota;c__Sordariomycetes;o__Sordariales;f__Chaetomiaceae;g__Chaetomium	0.00138731	0.410256
k__Fungi;p__Basidiomycota;c__Microbotryomycetes;o__Sporidiobolales;f__Sporidiobolaceae;g__Rhodotorula	0.00852255	0.384615
k__Fungi;p__Ascomycota;c__Sordariomycetes;o__Sordariales;f__Sordariales_fam_Incertae_sedis;g__Sordariales_gen_Incertae_sedis	0.00310878	0.384615
k__Fungi;p__Ascomycota;c__Sordariomycetes;o__Trichosphaeriales;f__Trichosphaeriaceae;g__Nigrospora	0.000910155	0.384615
k__Fungi;p__Ascomycota;c__Saccharomycetes;o__Saccharomycetales;f__Saccharomycopsidaceae;g__Saccharomycopsis	0.000887075	0.384615
k__Fungi;p__Ascomycota;c__Sordariomycetes;o__Microascales;f__Microascaceae;__	0.000761139	0.384615
k__Fungi;p__Ascomycota;c__Dothideomycetes;o__Pleosporales;f__Sporormiaceae;g__Preussia	0.00116504	0.358974
k__Fungi;p__Basidiomycota;c__Tremellomycetes;o__Tremellales;f__Rhynchogastremataceae;g__Papiliotrema	0.000875034	0.358974
k__Fungi;p__Basidiomycota;c__Agaricomycetes;o__Polyporales;f__Ganodermataceae;g__Ganoderma	0.000691397	0.358974
k__Fungi;p__Ascomycota;c__Pezizomycetes;o__Pezizales;f__Ascobolaceae;g__Ascobolus	0.00088557	0.333333
k__Fungi;p__Mucoromycota;c__Mucoromycetes;o__Mucorales;f__Mucoraceae;g__Mucor	0.00466367	0.307692
k__Fungi;p__Basidiomycota;c__Agaricomycetes;o__Polyporales;f__Polyporaceae;g__Trametes	0.00255586	0.307692
k__Fungi;p__Basidiomycota;c__Agaricomycetes;o__Agaricales;f__Schizophyllaceae;g__Schizophyllum	0.00137125	0.307692
k__Fungi;p__Basidiomycota;c__Agaricomycetes;o__Polyporales;f__Irpicaceae;g__Irpex	0.00126639	0.307692
k__Fungi;p__Ascomycota;c__Sordariomycetes;o__Hypocreales;f__Stachybotryaceae;g__Striaticonidium	0.00125084	0.307692
k__Fungi;p__Basidiomycota;c__Tremellomycetes;o__Filobasidiales;f__Filobasidiaceae;g__Filobasidium	0.001155	0.307692
k__Fungi;p__Ascomycota;c__Pezizomycetes;o__Pezizales;f__Tuberaceae;g__Tuber	0.000780205	0.307692
k__Fungi;p__Ascomycota;c__Eurotiomycetes;o__Eurotiales;f__Trichocomaceae;g__Thermomyces	0.000754114	0.307692
k__Fungi;p__Basidiomycota;c__Agaricomycetes;o__Agaricales;f__Physalacriaceae;g__Flammulina	0.000218758	0.307692
k__Fungi;p__Mucoromycota;c__Mucoromycetes;o__Mucorales;f__Rhizopodaceae;g__Rhizopus	0.000146508	0.307692
k__Fungi;p__Ascomycota;c__Eurotiomycetes;o__Eurotiomycetidae_ord_Incertae_sedis;f__Monascaceae;g__Monascus	0.0154686	0.282051
k__Fungi;p__Basidiomycota;c__Wallemiomycetes;o__Wallemiales;f__Wallemiaceae;g__Wallemia	0.00887577	0.282051
k__Fungi;p__Basidiomycota;c__Tremellomycetes;o__Filobasidiales;f__Filobasidiaceae;g__Naganishia	0.00416444	0.282051
k__Fungi;p__Ascomycota;c__Sordariomycetes;o__Microascales;f__Microascaceae;g__Scedosporium	0.00100097	0.282051
k__Fungi;p__Basidiomycota;c__Tremellomycetes;o__Tremellales;f__Cryptococcaceae;g__Cryptococcus	0.000838908	0.282051
k__Fungi;p__Ascomycota;c__Sordariomycetes;o__Xylariales;f__Diatrypaceae;g__Monosporascus	0.000676345	0.282051
k__Fungi;p__Ascomycota;c__Archaeorhizomycetes;o__Archaeorhizomycetales;f__Archaeorhizomycetaceae;g__Archaeorhizomyces	0.00139684	0.25641
k__Fungi;p__Ascomycota;c__Eurotiomycetes;o__Eurotiales;f__Aspergillaceae;g__Talaromyces	0.00102104	0.25641
k__Fungi;p__Ascomycota;c__Dothideomycetes;o__Pleosporales;f__Pleosporaceae;g__Bipolaris	0.000531844	0.25641
k__Fungi;p__Ascomycota;c__Sordariomycetes;o__Diaporthales;f__Diaporthaceae;g__Diaporthe	0.000454074	0.25641
k__Fungi;p__Ascomycota;c__Eurotiomycetes;o__Eurotiales;f__Aspergillaceae;__	0.000369782	0.25641
k__Fungi;p__Basidiomycota;c__Agaricomycetes;o__Auriculariales;f__Auriculariaceae;g__Auricularia	0.00100097	0.230769
k__Fungi;p__Ascomycota;c__Sordariomycetes;o__Sordariomycetes_ord_Incertae_sedis;f__Thyridiaceae;g__Thyridium	0.000573488	0.230769
k__Fungi;p__Basidiomycota;c__Tremellomycetes;o__Tremellales;f__Bulleribasidiaceae;g__Hannaella	0.000472639	0.230769
k__Fungi;p__Ascomycota;c__Saccharomycetes;o__Saccharomycetales;f__Phaffomycetaceae;g__Wickerhamomyces	0.000419454	0.230769
k__Fungi;p__Mortierellomycota;c__Mortierellomycetes;o__Mortierellales;f__Mortierellaceae;g__Mortierellaceae_gen_Incertae_sedis	0.00033466	0.230769
k__Fungi;p__Basidiomycota;c__Cystobasidiomycetes;o__Cystobasidiales;f__Cystobasidiaceae;g__Cystobasidium	0.00251673	0.205128
k__Fungi;p__Ascomycota;c__Leotiomycetes;o__Thelebolales;f__Pseudeurotiaceae;g__Pseudeurotium	0.00150973	0.205128
k__Fungi;p__Basidiomycota;__;__;__;__	0.00148415	0.205128
k__Fungi;p__Basidiomycota;c__Tremellomycetes;o__Filobasidiales;f__Piskurozymaceae;g__Solicoccozyma	0.000992942	0.205128
k__Fungi;p__Zoopagomycota;c__Zoopagomycetes;o__Zoopagales;f__Piptocephalidaceae;g__Syncephalis	0.000880051	0.205128
k__Fungi;p__Ascomycota;c__Dothideomycetes;o__Pleosporales;f__Lentitheciaceae;g__Poaceascoma	0.000838407	0.205128
k__Fungi;p__Ascomycota;c__Sordariomycetes;o__Sordariales;__;__	0.00065176	0.205128
k__Fungi;p__Basidiomycota;c__Tremellomycetes;o__Trichosporonales;f__Trichosporonaceae;g__Apiotrichum	0.000475649	0.205128
k__Fungi;p__Ascomycota;c__Dothideomycetes;o__Pleosporales;f__Cucurbitariaceae;g__Pyrenochaetopsis	0.00031158	0.205128
k__Fungi;p__Ascomycota;c__Saccharomycetes;o__Saccharomycetales;f__Debaryomycetaceae;g__Hyphopichia	0.000272445	0.205128
k__Fungi;p__Basidiomycota;c__Malasseziomycetes;o__Malasseziales;__;__	0.00258546	0.179487
k__Fungi;p__Basidiomycota;c__Agaricomycetes;o__Polyporales;f__Phanerochaetaceae;g__Bjerkandera	0.00147311	0.179487
k__Fungi;p__Ascomycota;c__Leotiomycetes;o__Helotiales;f__Sclerotiniaceae;g__Botrytis	0.000862992	0.179487
k__Fungi;p__Ascomycota;c__Dothideomycetes;o__Pleosporales;f__Pleosporaceae;g__Curvularia	0.000422966	0.179487
k__Fungi;p__Ascomycota;c__Saccharomycetes;o__Saccharomycetales;f__Dipodascaceae;g__Dipodascaceae_gen_Incertae_sedis	0.000360751	0.179487
k__Fungi;p__Ascomycota;c__Sordariomycetes;o__Hypocreales;f__Stachybotryaceae;g__Stachybotrys	0.000344695	0.179487
k__Fungi;p__Basidiomycota;c__Agaricomycetes;o__Russulales;f__Russulaceae;g__Russula	0.000239831	0.179487
k__Fungi;p__Basidiomycota;c__Agaricomycetes;__;__;__	0.000125435	0.179487
k__Fungi;p__Ascomycota;c__Saccharomycetes;o__Saccharomycetales;f__Debaryomycetaceae;g__Meyerozyma	0.00263413	0.153846
k__Fungi;p__Ascomycota;c__Sordariomycetes;o__Glomerellales;f__Plectosphaerellaceae;__	0.000888079	0.153846
k__Fungi;p__Ascomycota;c__Eurotiomycetes;o__Eurotiales;f__Aspergillaceae;g__Paecilomyces	0.000523314	0.153846
k__Fungi;p__Ascomycota;c__Dothideomycetes;o__Capnodiales;f__Capnodiales_fam_Incertae_sedis;g__Capnodiales_gen_Incertae_sedis	0.000511774	0.153846
k__Fungi;p__Ascomycota;c__Sordariomycetes;o__Sordariales;f__Chaetomiaceae;g__Mycothermus	0.00040089	0.153846
k__Fungi;p__Basidiomycota;c__Agaricomycetes;o__Agaricales;__;__	0.00032011	0.153846
k__Fungi;p__Ascomycota;c__Sordariomycetes;o__Sordariales;f__Podosporaceae;g__Podospora	0.000294521	0.153846
k__Fungi;p__Ascomycota;c__Saccharomycetes;o__Saccharomycetales;f__Debaryomycetaceae;g__Lodderomyces	0.000265922	0.153846
k__Fungi;p__Ascomycota;c__Pezizomycetes;o__Pezizales;f__Ascobolaceae;g__Ascobolaceae_gen_Incertae_sedis	0.000231302	0.153846
k__Fungi;p__Ascomycota;c__Sordariomycetes;o__Coniochaetales;f__Coniochaetaceae;g__Coniochaeta	0.00022779	0.153846
k__Fungi;p__Basidiomycota;c__Tremellomycetes;o__Tremellales;f__Trimorphomycetaceae;g__Saitozyma	0.000224779	0.153846
k__Fungi;p__Ascomycota;c__Saccharomycetes;o__Saccharomycetales;f__Dipodascaceae;__	0.000211734	0.153846
k__Fungi;p__Ascomycota;c__Eurotiomycetes;o__Eurotiales;f__Eurotiales_fam_Incertae_sedis;g__Eurotiales_gen_Incertae_sedis	0.000557433	0.128205
k__Fungi;p__Ascomycota;c__Saccharomycetes;o__Saccharomycetales;f__Debaryomycetaceae;g__Debaryomyces	0.000488193	0.128205
k__Fungi;p__Ascomycota;c__Saccharomycetes;o__Saccharomycetales;f__Saccharomycetaceae;g__Saccharomyces	0.000462604	0.128205
k__Fungi;p__Ascomycota;c__Dothideomycetes;o__Dothideomycetes_ord_Incertae_sedis;f__Eremomycetaceae;g__Arthrographis	0.000240835	0.128205
k__Fungi;p__Ascomycota;c__Pezizomycetes;o__Pezizales;f__Pezizales_fam_Incertae_sedis;g__Pezizales_gen_Incertae_sedis	0.000232305	0.128205
k__Fungi;p__Ascomycota;c__Dothideomycetes;o__Dothideales;f__Saccotheciaceae;__	0.000228793	0.128205
k__Fungi;p__Ascomycota;c__Dothideomycetes;o__Pleosporales;__;__	0.000226285	0.128205
k__Fungi;p__Ascomycota;c__Dothideomycetes;o__Pleosporales;f__Nigrogranaceae;g__Nigrograna	0.00019618	0.128205
k__Fungi;p__Ascomycota;c__Lecanoromycetes;o__Peltigerales;f__Pannariaceae;g__Pectenia	0.000191163	0.128205
k__Fungi;p__Ascomycota;c__Dothideomycetes;o__Dothideomycetes_ord_Incertae_sedis;f__Dothideomycetes_fam_Incertae_sedis;g__Dothideomycetes_gen_Incertae_sedis	0.000188152	0.128205
k__Fungi;p__Basidiomycota;c__Agaricomycetes;o__Agaricomycetes_ord_Incertae_sedis;f__Agaricomycetes_fam_Incertae_sedis;g__Agaricomycetes_gen_Incertae_sedis	0.000177114	0.128205
k__Fungi;p__Ascomycota;c__Pezizomycetes;o__Pezizales;f__Ascodesmidaceae;g__Ascodesmis	0.000150522	0.128205
k__Fungi;p__Ascomycota;c__Dothideomycetes;o__Dothideales;f__Saccotheciaceae;g__Aureobasidium	0.00012694	0.128205
k__Fungi;p__Ascomycota;c__Eurotiomycetes;o__Eurotiales;f__Aspergillaceae;g__Aspergillaceae_gen_Incertae_sedis	0.000123428	0.128205
k__Fungi;p__Ascomycota;c__Sordariomycetes;o__Sordariales;f__Sordariales_fam_Incertae_sedis;g__Staphylotrichum	0.000115902	0.128205
k__Fungi;p__Ascomycota;c__Eurotiomycetes;o__Chaetothyriales;f__Herpotrichiellaceae;g__Exophiala	0.000111386	0.128205
k__Fungi;p__Ascomycota;c__Leotiomycetes;o__Helotiales;f__Helotiales_fam_Incertae_sedis;g__Helotiales_gen_Incertae_sedis	0.000107372	0.128205
k__Fungi;p__Basidiomycota;c__Agaricomycetes;o__Agaricales;f__Agaricales_fam_Incertae_sedis;g__Agaricales_gen_Incertae_sedis	0.000107372	0.128205
k__Fungi;p__Basidiomycota;c__Agaricomycetes;o__Russulales;f__Russulaceae;g__Lactarius	4.37e-05	0.128205
k__Fungi;p__Basidiomycota;c__Agaricomycetes;o__Russulales;f__Peniophoraceae;g__Peniophora	0.00122224	0.102564
k__Fungi;p__Ascomycota;c__Leotiomycetes;o__Erysiphales;f__Erysiphaceae;g__Podosphaera	0.000361754	0.102564
k__Fungi;p__Basidiomycota;c__Tremellomycetes;o__Trichosporonales;f__Trichosporonaceae;g__Trichosporon	0.000262911	0.102564
k__Fungi;p__Ascomycota;c__Sordariomycetes;o__Hypocreales;f__Nectriaceae;__	0.000249365	0.102564
k__Fungi;p__Ascomycota;c__Saccharomycetes;o__Saccharomycetales;f__Dipodascaceae;g__Yarrowia	0.000239831	0.102564
k__Fungi;p__Ascomycota;c__Dothideomycetes;o__Pleosporales;f__Didymosphaeriaceae;g__Paraphaeosphaeria	0.000225783	0.102564
k__Fungi;p__Ascomycota;c__Sordariomycetes;o__Hypocreales;f__Hypocreales_fam_Incertae_sedis;g__Hypocreales_gen_Incertae_sedis	0.000215748	0.102564
k__Fungi;p__Ascomycota;c__Saccharomycetes;o__Saccharomycetales;f__Metschnikowiaceae;g__Clavispora	0.000209727	0.102564
k__Fungi;p__Ascomycota;c__Dothideomycetes;o__Pleosporales;f__Didymosphaeriaceae;g__Kalmusia	0.000181128	0.102564
k__Fungi;p__Ascomycota;c__Sordariomycetes;o__Sordariales;f__Chaetomiaceae;g__Zopfiella	0.00016156	0.102564
k__Fungi;p__Ascomycota;c__Sordariomycetes;o__Glomerellales;f__Glomerellaceae;g__Colletotrichum	0.00015002	0.102564
k__Fungi;p__Ascomycota;c__Eurotiomycetes;o__Eurotiales;f__Aspergillaceae;g__Xeromyces	0.000137978	0.102564
k__Fungi;p__Ascomycota;c__Dothideomycetes;o__Capnodiales;f__Dissoconiaceae;g__Uwebraunia	0.000122424	0.102564
k__Fungi;p__Basidiomycota;c__Tremellomycetes;o__Tremellales;f__Bulleribasidiaceae;g__Vishniacozyma	0.000121923	0.102564
k__Fungi;p__Ascomycota;c__Sordariomycetes;o__Hypocreales;f__Cordycipitaceae;g__Lecanicillium	0.000121923	0.102564
k__Fungi;p__Ascomycota;c__Sordariomycetes;o__Hypocreales;f__Nectriaceae;g__Stephanonectria	9.83e-05	0.102564
k__Fungi;p__Basidiomycota;c__Agaricomycetes;o__Cantharellales;f__Hydnaceae;g__Clavulina	9.48e-05	0.102564
k__Fungi;p__Mucoromycota;c__Mucoromycetes;o__Mucorales;f__Lichtheimiaceae;g__Rhizomucor	6.92e-05	0.102564
k__Fungi;p__Ascomycota;c__Eurotiomycetes;o__Chaetothyriales;f__Herpotrichiellaceae;g__Cladophialophora	5.42e-05	0.102564
k__Fungi;p__Chytridiomycota;c__Rhizophydiomycetes;__;__;__	0.00277462	0.0769231
k__Fungi;p__Ascomycota;c__Saccharomycetes;o__Saccharomycetales;f__Saccharomycetales_fam_Incertae_sedis;g__Suhomyces	0.0012413	0.0769231
k__Fungi;p__Ascomycota;c__Sordariomycetes;o__Sordariales;f__Chaetomiaceae;g__Chaetomidium	0.000591049	0.0769231
k__Fungi;p__Basidiomycota;c__Agaricomycetes;o__Russulales;f__Bondarzewiaceae;g__Heterobasidion	0.000402897	0.0769231
k__Fungi;p__Ascomycota;c__Sordariomycetes;o__Glomerellales;f__Plectosphaerellaceae;g__Sodiomyces	0.000376305	0.0769231
k__Fungi;p__Ascomycota;c__Dothideomycetes;o__Mycosphaerellales;f__Teratosphaeriaceae;g__Hortaea	0.000330145	0.0769231
k__Fungi;p__Mortierellomycota;c__Mortierellomycetes;o__Mortierellales;__;__	0.000275455	0.0769231
k__Fungi;p__Ascomycota;c__Leotiomycetes;o__Helotiales;f__Sclerotiniaceae;__	0.000246354	0.0769231
k__Fungi;p__Basidiomycota;c__Agaricomycetes;o__Polyporales;f__Polyporales_fam_Incertae_sedis;g__Polyporales_gen_Incertae_sedis	0.000242842	0.0769231
k__Fungi;p__Aphelidiomycota;c__Aphelidiomycetes;o__GS16;f__GS16_fam_Incertae_sedis;g__GS16_gen_Incertae_sedis	0.000235818	0.0769231
k__Fungi;p__Basidiomycota;c__Agaricomycetes;o__Thelephorales;f__Thelephoraceae;g__Tomentella	0.00021625	0.0769231
k__Fungi;p__Ascomycota;c__Sordariomycetes;o__Xylariales;f__Diatrypaceae;g__Peroneutypa	0.000205713	0.0769231
k__Fungi;p__Chytridiomycota;c__Rhizophydiomycetes;o__Rhizophydiales;f__Rhizophydiales_fam_Incertae_sedis;g__Rhizophydiales_gen_Incertae_sedis	0.000180626	0.0769231
k__Fungi;p__Ascomycota;c__Leotiomycetes;o__Helotiales;f__Dermateaceae;g__Pezicula	0.000169588	0.0769231
k__Fungi;p__Ascomycota;c__Leotiomycetes;o__Helotiales;__;__	0.000147511	0.0769231
k__Fungi;p__Ascomycota;c__Sordariomycetes;o__Microascales;f__Microascaceae;g__Microascaceae_gen_Incertae_sedis	0.000131957	0.0769231
k__Fungi;p__Ascomycota;c__Sordariomycetes;o__Hypocreales;f__Hypocreales_fam_Incertae_sedis;g__Emericellopsis	0.000131456	0.0769231
k__Fungi;p__Ascomycota;c__Eurotiomycetes;__;__;__	0.000130954	0.0769231
k__Fungi;p__Ascomycota;c__Sordariomycetes;o__Melanosporales;f__Melanosporaceae;g__Melanospora	0.000118411	0.0769231
k__Fungi;p__Ascomycota;c__Sordariomycetes;o__Sordariales;f__Chaetomiaceae;g__Melanocarpus	0.000111386	0.0769231
k__Fungi;p__Ascomycota;c__Dothideomycetes;o__Pleosporales;f__Pleosporaceae;g__Stemphylium	0.000109881	0.0769231
k__Fungi;p__Ascomycota;c__Sordariomycetes;o__Hypocreales;f__Nectriaceae;g__Fusicolla	0.000108877	0.0769231
k__Fungi;p__Ascomycota;c__Sordariomycetes;o__Glomerellales;f__Plectosphaerellaceae;g__Plectosphaerellaceae_gen_Incertae_sedis	0.000107874	0.0769231
k__Fungi;p__Ascomycota;c__Eurotiomycetes;o__Onygenales;f__Onygenales_fam_Incertae_sedis;g__Onygenales_gen_Incertae_sedis	0.000105365	0.0769231
k__Fungi;p__Ascomycota;c__Leotiomycetes;o__Thelebolales;f__Pseudeurotiaceae;g__Pseudogymnoascus	0.000103358	0.0769231
k__Fungi;p__Ascomycota;c__Eurotiomycetes;o__Chaetothyriales;f__Herpotrichiellaceae;__	0.000103358	0.0769231
k__Fungi;p__Basidiomycota;c__Basidiomycota_cls_Incertae_sedis;o__Basidiomycota_ord_Incertae_sedis;f__Basidiomycota_fam_Incertae_sedis;g__Basidiomycota_gen_Incertae_sedis	0.000102355	0.0769231
k__Fungi;p__Basidiomycota;c__Agaricomycetes;o__Agaricales;f__Lyophyllaceae;g__Hypsizygus	9.63e-05	0.0769231
k__Fungi;p__Ascomycota;c__Sordariomycetes;o__Diaporthales;f__Melanconidaceae;g__Melanconiella	8.03e-05	0.0769231
k__Fungi;p__Ascomycota;c__Sordariomycetes;o__Sordariales;f__Sordariaceae;__	7.48e-05	0.0769231
k__Fungi;p__Ascomycota;c__Dothideomycetes;o__Pleosporales;f__Phaeosphaeriaceae;g__Phaeosphaeria	7.07e-05	0.0769231
k__Fungi;p__Ascomycota;c__Dothideomycetes;o__Dothideales;f__Zalariaceae;g__Zalaria	6.92e-05	0.0769231
k__Fungi;p__Ascomycota;c__Sordariomycetes;o__Hypocreales;f__Stachybotryaceae;g__Stachybotryaceae_gen_Incertae_sedis	5.22e-05	0.0769231
k__Fungi;p__Ascomycota;c__Sordariomycetes;o__Coniochaetales;f__Coniochaetaceae;g__Lecythophora	5.12e-05	0.0769231
k__Fungi;p__Ascomycota;c__Saccharomycetes;o__Saccharomycetales;f__Saccharomycetaceae;g__Zygosaccharomyces	5.07e-05	0.0769231
k__Fungi;p__Basidiomycota;c__Agaricomycetes;o__Trechisporales;f__Trechisporales_fam_Incertae_sedis;g__Trechisporales_gen_Incertae_sedis	4.52e-05	0.0769231
k__Fungi;p__Ascomycota;c__Eurotiomycetes;o__Chaetothyriales;f__Trichomeriaceae;g__Trichomeriaceae_gen_Incertae_sedis	4.01e-05	0.0769231
k__Fungi;p__Basidiomycota;c__Microbotryomycetes;o__Leucosporidiales;f__Leucosporidiaceae;g__Leucosporidium	3.51e-05	0.0769231
k__Fungi;p__Mucoromycota;c__Mucoromycetes;o__Mucorales;f__Mucoraceae;g__Mucoraceae_gen_Incertae_sedis	2.26e-05	0.0769231
k__Fungi;p__Olpidiomycota;c__Olpidiomycetes;o__Olpidiales;f__Olpidiaceae;g__Olpidium	9.03e-06	0.0769231
k__Fungi;p__Basidiomycota;c__Exobasidiomycetes;o__Exobasidiales;f__Brachybasidiaceae;g__Meira	8.53e-06	0.0769231
k__Fungi;p__Basidiomycota;c__Agaricomycetes;o__Agaricales;f__Strophariaceae;g__Pholiota	0.00926111	0.0512821
k__Fungi;p__Mortierellomycota;c__Mortierellomycota_cls_Incertae_sedis;o__Mortierellomycota_ord_Incertae_sedis;f__Mortierellomycota_fam_Incertae_sedis;g__Mortierellomycota_gen_Incertae_sedis	0.000825863	0.0512821
k__Fungi;p__Basidiomycota;c__Agaricomycetes;o__Cantharellales;f__Ceratobasidiaceae;g__Thanatephorus	0.000404402	0.0512821
k__Fungi;p__Basidiomycota;c__Tremellomycetes;o__Cystofilobasidiales;f__Mrakiaceae;g__Mrakia	0.000335162	0.0512821
k__Fungi;p__Ascomycota;c__Dothideomycetes;o__Pleosporales;f__Pleosporaceae;g__Alternaria	0.000245351	0.0512821
k__Fungi;p__Ascomycota;c__Leotiomycetes;o__Erysiphales;f__Erysiphaceae;g__Sawadaea	0.000208222	0.0512821
k__Fungi;p__Basidiomycota;c__Agaricostilbomycetes;o__Agaricostilbales;f__Kondoaceae;g__Kondoa	0.000182131	0.0512821
k__Fungi;p__Basidiomycota;c__Tremellomycetes;o__Tremellales;f__Bulleribasidiaceae;g__Dioszegia	0.000174605	0.0512821
k__Fungi;p__Ascomycota;c__Eurotiomycetes;o__Eurotiales;f__Trichocomaceae;g__Sagenomella	0.000159553	0.0512821
k__Fungi;p__Ascomycota;c__Dothideomycetes;o__Pleosporales;f__Didymellaceae;g__Didymella	0.000154536	0.0512821
k__Fungi;p__Ascomycota;c__Dothideomycetes;o__Pleosporales;f__Cucurbitariaceae;g__Cucurbitariaceae_gen_Incertae_sedis	0.000150522	0.0512821
k__Fungi;p__Ascomycota;c__Pezizomycetes;o__Pezizales;f__Pezizaceae;g__Iodophanus	0.000135971	0.0512821
k__Fungi;p__Ascomycota;c__Sordariomycetes;o__Microascales;f__Halosphaeriaceae;g__Halosphaeriaceae_gen_Incertae_sedis	0.000127442	0.0512821
k__Fungi;p__Ascomycota;c__Leotiomycetes;o__Helotiales;f__Leotiaceae;g__Leotia	0.000124431	0.0512821
k__Fungi;p__Ascomycota;c__Sordariomycetes;o__Chaetosphaeriales;f__Chaetosphaeriaceae;g__Dictyochaeta	0.000120919	0.0512821
k__Fungi;p__Ascomycota;c__Sordariomycetes;o__Glomerellales;f__Plectosphaerellaceae;g__Furcasterigmium	0.000118411	0.0512821
k__Fungi;p__Basidiomycota;c__Geminibasidiomycetes;o__Geminibasidiales;f__Geminibasidiaceae;g__Geminibasidium	0.000117407	0.0512821
k__Fungi;p__Aphelidiomycota;c__Aphelidiomycetes;__;__;__	0.0001154	0.0512821
k__Fungi;p__Ascomycota;c__Sordariomycetes;o__Sordariales;f__Chaetomiaceae;g__Arxotrichum	0.000111386	0.0512821
k__Fungi;p__Ascomycota;c__Sordariomycetes;o__Sordariales;f__Sordariales_fam_Incertae_sedis;g__Papulaspora	0.000106871	0.0512821
k__Fungi;p__Ascomycota;c__Saccharomycetes;o__Saccharomycetales;f__Saccharomycetales_fam_Incertae_sedis;g__Diutina	0.000101351	0.0512821
k__Fungi;p__Ascomycota;c__Sordariomycetes;o__Sordariales;f__Lasiosphaeriaceae;g__Lasiosphaeriaceae_gen_Incertae_sedis	0.000101351	0.0512821
k__Fungi;p__Ascomycota;c__Leotiomycetes;o__Helotiales;f__Helotiaceae;g__Scytalidium	0.00010085	0.0512821
k__Fungi;p__Ascomycota;c__Sordariomycetes;o__Microascales;f__Microascaceae;g__Microascus	0.00010085	0.0512821
k__Fungi;p__Ascomycota;c__Pezizomycotina_cls_Incertae_sedis;o__Pezizomycotina_ord_Incertae_sedis;f__Pezizomycotina_fam_Incertae_sedis;g__Tricellula	9.88e-05	0.0512821
k__Fungi;p__Ascomycota;c__Dothideomycetes;o__Pleosporales;f__Didymosphaeriaceae;g__Spegazzinia	9.68e-05	0.0512821
k__Fungi;p__Basidiomycota;c__Agaricomycetes;o__Thelephorales;f__Thelephoraceae;g__Thelephoraceae_gen_Incertae_sedis	9.58e-05	0.0512821
k__Fungi;p__Ascomycota;c__Sordariomycetes;o__Sordariales;f__Chaetomiaceae;g__Remersonia	9.43e-05	0.0512821
k__Fungi;p__Ascomycota;c__Sordariomycetes;o__Sordariales;f__Lasiosphaeriaceae;g__Zygopleurage	9.28e-05	0.0512821
k__Fungi;p__Ascomycota;c__Dothideomycetes;__;__;__	9.18e-05	0.0512821
k__Fungi;p__Basidiomycota;c__Cystobasidiomycetes;o__Cystobasidiales;f__Cystobasidiaceae;g__Occultifur	9.08e-05	0.0512821
k__Fungi;p__Ascomycota;c__Eurotiomycetes;o__Chaetothyriales;f__Herpotrichiellaceae;g__Phialophora	8.63e-05	0.0512821
k__Fungi;p__Ascomycota;c__Sordariomycetes;o__Hypocreales;f__Stachybotryaceae;__	8.38e-05	0.0512821
k__Fungi;p__Ascomycota;c__Sordariomycetes;o__Microascales;f__Microascaceae;g__Kernia	8.18e-05	0.0512821
k__Fungi;p__Ascomycota;c__Dothideomycetes;o__Mycosphaerellales;f__Mycosphaerellaceae;g__Cercospora	7.73e-05	0.0512821
k__Fungi;p__Ascomycota;c__Sordariomycetes;o__Microascales;f__Microascales_fam_Incertae_sedis;g__Microascales_gen_Incertae_sedis	7.53e-05	0.0512821
k__Fungi;p__Ascomycota;c__Dothideomycetes;o__Mycosphaerellales;f__Teratosphaeriaceae;g__Teratosphaeria	7.48e-05	0.0512821
k__Fungi;p__Basidiomycota;c__Ustilaginomycetes;o__Ustilaginales;f__Ustilaginaceae;g__Ustilago	7.43e-05	0.0512821
k__Fungi;p__Ascomycota;c__Sordariomycetes;o__Hypocreales;f__Cordycipitaceae;__	7.38e-05	0.0512821
k__Fungi;p__Ascomycota;c__Eurotiomycetes;o__Chaetothyriales;__;__	6.87e-05	0.0512821
k__Fungi;p__Ascomycota;c__Dothideomycetes;o__Pleosporales;f__Phaeosphaeriaceae;g__Leptospora	6.52e-05	0.0512821
k__Fungi;p__Ascomycota;c__Dothideomycetes;o__Pleosporales;f__Periconiaceae;g__Periconia	6.42e-05	0.0512821
k__Fungi;p__Ascomycota;c__Dothideomycetes;o__Mycosphaerellales;f__Mycosphaerellaceae;g__Epicoleosporium	6.42e-05	0.0512821
k__Fungi;p__Ascomycota;c__Dothideomycetes;o__Pleosporales;f__Cucurbitariaceae;g__Pyrenochaeta	6.42e-05	0.0512821
k__Fungi;p__Basidiomycota;c__Ustilaginomycetes;o__Ustilaginales;f__Ustilaginaceae;g__Moesziomyces	6.42e-05	0.0512821
k__Fungi;p__Basidiomycota;c__Agaricomycetes;o__Atheliales;f__Tylosporaceae;g__Tylospora	6.42e-05	0.0512821
k__Fungi;p__Basidiomycota;c__Agaricomycetes;o__Polyporales;f__Irpicaceae;__	5.52e-05	0.0512821
k__Fungi;p__Ascomycota;c__Dothideomycetes;o__Botryosphaeriales;f__Botryosphaeriaceae;g__Botryosphaeria	5.52e-05	0.0512821
k__Fungi;p__Ascomycota;c__Dothideomycetes;o__Pleosporales;f__Didymellaceae;g__Xenodidymella	5.32e-05	0.0512821
k__Fungi;p__Basidiomycota;c__Agaricomycetes;o__Trechisporales;f__Hydnodontaceae;g__Trechispora	5.27e-05	0.0512821
k__Fungi;p__Basidiomycota;c__Agaricomycetes;o__Cantharellales;f__Ceratobasidiaceae;g__Ceratobasidium	5.12e-05	0.0512821
k__Fungi;p__Ascomycota;c__Eurotiomycetes;o__Chaetothyriales;f__Chaetothyriales_fam_Incertae_sedis;g__Chaetothyriales_gen_Incertae_sedis	5.12e-05	0.0512821
k__Fungi;p__Ascomycota;c__Saccharomycetes;o__Saccharomycetales;f__Saccharomycetales_fam_Incertae_sedis;g__Starmerella	5.02e-05	0.0512821
k__Fungi;p__Ascomycota;c__Sordariomycetes;o__Magnaporthales;f__Magnaporthaceae;g__Arxiella	4.62e-05	0.0512821
k__Fungi;p__Ascomycota;c__Sordariomycetes;o__Xylariales;f__Diatrypaceae;g__Eutypella	4.52e-05	0.0512821
k__Fungi;p__Ascomycota;c__Sordariomycetes;o__Hypocreales;f__Cordycipitaceae;g__Beauveria	4.21e-05	0.0512821
k__Fungi;p__Basidiomycota;c__Agaricomycetes;o__Phallales;f__Phallaceae;g__Phallus	4.16e-05	0.0512821
k__Fungi;p__Olpidiomycota;c__Olpidiomycetes;o__Olpidiales;f__Olpidiaceae;__	3.76e-05	0.0512821
k__Fungi;p__Basidiomycota;c__Agaricomycetes;o__Geastrales;f__Sphaerobolaceae;g__Sphaerobolus	3.66e-05	0.0512821
k__Fungi;p__Basidiomycota;c__Tremellomycetes;o__Tremellales;f__Tremellaceae;g__Tremella	3.61e-05	0.0512821
k__Fungi;p__Chytridiomycota;c__Chytridiomycota_cls_Incertae_sedis;o__Chytridiomycota_ord_Incertae_sedis;f__Chytridiomycota_fam_Incertae_sedis;g__Chytridiomycota_gen_Incertae_sedis	3.61e-05	0.0512821
k__Fungi;p__Basidiomycota;c__Agaricomycetes;o__Boletales;f__Astraeaceae;g__Astraeus	3.36e-05	0.0512821
k__Fungi;p__Ascomycota;c__Sordariomycetes;o__Hypocreales;f__Hypocreaceae;g__Trichoderma	3.06e-05	0.0512821
k__Fungi;p__Blastocladiomycota;c__Blastocladiomycota_cls_Incertae_sedis;o__Blastocladiomycota_ord_Incertae_sedis;f__Blastocladiomycota_fam_Incertae_sedis;g__Blastocladiomycota_gen_Incertae_sedis	3.06e-05	0.0512821
k__Fungi;p__Ascomycota;c__Dothideomycetes;o__Pleosporales;f__Phaeosphaeriaceae;g__Setophoma	3.06e-05	0.0512821
k__Fungi;p__Basidiomycota;c__Agaricomycetes;o__Agaricales;f__Typhulaceae;g__Typhula	2.21e-05	0.0512821
k__Fungi;p__Rozellomycota;c__Rozellomycotina_cls_Incertae_sedis;o__Branch02;f__Branch02_fam_Incertae_sedis;g__Branch02_gen_Incertae_sedis	2.01e-05	0.0512821
k__Fungi;p__Ascomycota;c__Saccharomycetes;o__Saccharomycetales;f__Phaffomycetaceae;g__Cyberlindnera	1.96e-05	0.0512821
k__Fungi;p__Ascomycota;c__Leotiomycetes;o__Helotiales;f__Sclerotiniaceae;g__Ciboria	1.96e-05	0.0512821
k__Fungi;p__Ascomycota;c__Pezizomycetes;o__Pezizales;f__Ascodesmidaceae;g__Cephaliophora	1.71e-05	0.0512821
k__Fungi;p__Ascomycota;c__Saccharomycetes;o__Saccharomycetales;f__Metschnikowiaceae;g__Metschnikowia	1.56e-05	0.0512821
k__Fungi;p__Ascomycota;c__Sordariomycetes;o__Hypocreales;f__Clavicipitaceae;g__Ustilaginoidea	1.4e-05	0.0512821
k__Fungi;p__Basidiomycota;c__Exobasidiomycetes;o__Entylomatales;f__Entylomataceae;g__Tilletiopsis	1.25e-05	0.0512821
k__Fungi;p__Chytridiomycota;c__Spizellomycetes;o__Spizellomycetales;f__Spizellomycetales_fam_Incertae_sedis;g__Spizellomycetales_gen_Incertae_sedis	1e-05	0.0512821
k__Fungi;p__Mortierellomycota;c__Mortierellomycetes;o__Mortierellales;f__Mortierellaceae;__	9.03e-06	0.0512821
k__Fungi;p__Ascomycota;c__Saccharomycetes;o__Saccharomycetales;f__Saccharomycetales_fam_Incertae_sedis;__	7.02e-06	0.0512821
k__Fungi;p__Basidiomycota;c__Agaricomycetes;o__Agaricales;f__Marasmiaceae;g__Marasmius	5.52e-06	0.0512821
k__Fungi;p__Ascomycota;c__Dothideomycetes;o__Mycosphaerellales;f__Teratosphaeriaceae;g__Constantinomyces	0.00026542	0.025641
k__Fungi;p__Basidiomycota;c__Agaricomycetes;o__Polyporales;f__Irpicaceae;g__Phanerochaetella	0.000187149	0.025641
k__Fungi;p__Ascomycota;c__Saccharomycetes;o__Saccharomycetales;f__Debaryomycetaceae;g__Millerozyma	0.000187149	0.025641
k__Fungi;p__Ascomycota;c__Dothideomycetes;o__Pleosporales;f__Roussoellaceae;g__Neoroussoella	0.000165574	0.025641
k__Fungi;p__Ascomycota;c__Dothideomycetes;o__Mycosphaerellales;f__Teratosphaeriaceae;g__Devriesia	0.000137477	0.025641
k__Fungi;p__Ascomycota;c__Sordariomycetes;o__Microascales;f__Microascaceae;g__Scopulariopsis	0.000123428	0.025641
k__Fungi;p__Ascomycota;c__Dothideomycetes;o__Botryosphaeriales;f__Botryosphaeriaceae;g__Neofusicoccum	0.000121421	0.025641
k__Fungi;p__Ascomycota;c__Eurotiomycetes;o__Eurotiales;__;__	0.000114397	0.025641
k__Fungi;p__Basidiomycota;c__Exobasidiomycetes;o__Tilletiales;f__Tilletiaceae;g__Tilletia	0.000109881	0.025641
k__Fungi;p__Ascomycota;c__Sordariomycetes;o__Sordariales;f__Podosporaceae;g__Cladorrhinum	0.000106871	0.025641
k__Fungi;p__Ascomycota;c__Sordariomycetes;o__Hypocreales;f__Tilachlidiaceae;g__Tilachlidium	9.83e-05	0.025641
k__Fungi;p__Ascomycota;c__Sordariomycetes;o__Hypocreales;f__Sarocladiaceae;g__Parasarocladium	9.73e-05	0.025641
k__Fungi;p__Ascomycota;c__Dothideomycetes;o__Pleosporales;f__Didymellaceae;g__Didymellaceae_gen_Incertae_sedis	9.13e-05	0.025641
k__Fungi;p__Ascomycota;c__Dothideomycetes;o__Pleosporales;f__Didymosphaeriaceae;g__Paraconiothyrium	9.08e-05	0.025641
k__Fungi;p__Ascomycota;c__Dothideomycetes;o__Mycosphaerellales;f__Teratosphaeriaceae;g__Teratosphaeriaceae_gen_Incertae_sedis	8.93e-05	0.025641
k__Fungi;p__Ascomycota;c__Dothideomycetes;o__Pleosporales;f__Pleosporaceae;g__Pleosporaceae_gen_Incertae_sedis	8.48e-05	0.025641
k__Fungi;p__Ascomycota;c__Saccharomycetes;o__Saccharomycetales;f__Trichomonascaceae;g__Blastobotrys	8.18e-05	0.025641
k__Fungi;p__Ascomycota;c__Leotiomycetes;o__Helotiales;f__Helotiales_fam_Incertae_sedis;g__Mycoarthris	8.18e-05	0.025641
k__Fungi;p__Ascomycota;c__Sordariomycetes;o__Diaporthales;f__Cryphonectriaceae;__	7.93e-05	0.025641
k__Fungi;p__Ascomycota;c__Pezizomycotina_cls_Incertae_sedis;o__Pezizomycotina_ord_Incertae_sedis;f__Pezizomycotina_fam_Incertae_sedis;g__Hormiactis	7.78e-05	0.025641
k__Fungi;p__Ascomycota;c__Sordariomycetes;o__Sordariales;f__Chaetomiaceae;g__Acrophialophora	7.73e-05	0.025641
k__Fungi;p__Basidiomycota;c__Tremellomycetes;o__Cystofilobasidiales;f__Mrakiaceae;g__Itersonilia	7.63e-05	0.025641
k__Fungi;p__GS01_phy_Incertae_sedis;c__GS01_phy_Incertae_sedis_cls_Incertae_sedis;o__GS01_phy_Incertae_sedis_ord_Incertae_sedis;f__GS01_phy_Incertae_sedis_fam_Incertae_sedis;g__GS01_phy_Incertae_sedis_gen_Incertae_sedis	7.53e-05	0.025641
k__Fungi;p__Ascomycota;c__Saccharomycetes;o__Saccharomycetales;f__Trichomonascaceae;g__Wickerhamiella	7.43e-05	0.025641
k__Fungi;p__Basidiomycota;c__Agaricomycetes;o__Cantharellales;f__Ceratobasidiaceae;g__Ceratobasidiaceae_gen_Incertae_sedis	7.38e-05	0.025641
k__Fungi;p__Ascomycota;c__Sordariomycetes;o__Hypocreales;f__Hypocreales_fam_Incertae_sedis;__	7.38e-05	0.025641
k__Fungi;p__Ascomycota;c__Sordariomycetes;o__Glomerellales;f__Plectosphaerellaceae;g__Gibellulopsis	7.23e-05	0.025641
k__Fungi;p__Basidiomycota;c__Agaricomycetes;o__Agaricales;f__Inocybaceae;g__Inocybe	6.72e-05	0.025641
k__Fungi;p__Ascomycota;c__Sordariomycetes;o__Xylariales;f__Amphisphaeriaceae;g__Microdochium	6.67e-05	0.025641
k__Fungi;p__Ascomycota;c__Sordariomycetes;o__Sordariales;f__Lasiosphaeriaceae;__	6.57e-05	0.025641
k__Fungi;p__Ascomycota;c__Sordariomycetes;o__Glomerellales;f__Plectosphaerellaceae;g__Lectera	5.87e-05	0.025641
k__Fungi;p__Basidiomycota;c__Tremellomycetes;o__Tremellales;f__Tremellales_fam_Incertae_sedis;g__Tremellales_gen_Incertae_sedis	5.77e-05	0.025641
k__Fungi;p__Ascomycota;c__Sordariomycetes;o__Sordariales;f__Podosporaceae;__	5.72e-05	0.025641
k__Fungi;p__Ascomycota;c__Dothideomycetes;o__Pleosporales;f__Didymellaceae;g__Boeremia	5.72e-05	0.025641
k__Fungi;p__Glomeromycota;c__Paraglomeromycetes;o__Paraglomerales;f__Paraglomeraceae;g__Paraglomus	5.72e-05	0.025641
k__Fungi;p__Rozellomycota;c__Rozellomycotina_cls_Incertae_sedis;o__GS08;f__GS08_fam_Incertae_sedis;g__GS08_gen_Incertae_sedis	5.67e-05	0.025641
k__Fungi;p__Basidiomycota;c__Ustilaginomycetes;o__Ustilaginales;f__Ustilaginaceae;g__Sporisorium	5.52e-05	0.025641
k__Fungi;p__Basidiomycota;c__Agaricomycetes;o__Agaricales;f__Hygrophoraceae;g__Hygrophorus	5.02e-05	0.025641
k__Fungi;p__Ascomycota;c__Dothideomycetes;o__Pleosporales;f__Phaeosphaeriaceae;g__Neosetophoma	4.92e-05	0.025641
k__Fungi;p__Ascomycota;c__Sordariomycetes;o__Hypocreales;f__Nectriaceae;g__Paracremonium	4.87e-05	0.025641
k__Fungi;p__Ascomycota;c__Sordariomycetes;o__Sordariales;f__Cephalothecaceae;g__Cephalotheca	4.87e-05	0.025641
k__Fungi;p__Basidiomycota;c__Pucciniomycetes;o__Septobasidiales;f__Septobasidiaceae;g__Septobasidium	4.77e-05	0.025641
k__Fungi;p__Ascomycota;c__Sordariomycetes;o__Coniochaetales;f__Coniochaetales_fam_Incertae_sedis;g__Coniochaetales_gen_Incertae_sedis	4.67e-05	0.025641
k__Fungi;p__Rozellomycota;c__Rozellomycotina_cls_Incertae_sedis;o__GS10;f__GS10_fam_Incertae_sedis;g__GS10_gen_Incertae_sedis	4.67e-05	0.025641
k__Fungi;p__Rozellomycota;c__Rozellomycotina_cls_Incertae_sedis;o__Branch03;f__Branch03_fam_Incertae_sedis;g__Branch03_gen_Incertae_sedis	4.62e-05	0.025641
k__Fungi;p__Basidiomycota;c__Microbotryomycetes;__;__;__	4.57e-05	0.025641
k__Fungi;p__Chytridiomycota;c__Rhizophydiomycetes;o__Rhizophydiomycetes_ord_Incertae_sedis;f__Rhizophydiomycetes_fam_Incertae_sedis;g__Rhizophydiomycetes_gen_Incertae_sedis	4.52e-05	0.025641
k__Fungi;p__Basidiomycota;c__Agaricomycetes;o__Russulales;f__Russulaceae;g__Lactifluus	4.37e-05	0.025641
k__Fungi;p__Ascomycota;c__Sordariomycetes;o__Branch06;f__Branch06_fam_Incertae_sedis;g__Branch06_gen_Incertae_sedis	4.31e-05	0.025641
k__Fungi;p__Mortierellomycota;c__Mortierellomycetes;o__Mortierellales;f__Mortierellaceae;g__Gryganskiella	4.31e-05	0.025641
k__Fungi;p__Ascomycota;c__Dothideomycetes;o__Pleosporales;f__Acrocalymmaceae;g__Acrocalymma	4.26e-05	0.025641
k__Fungi;p__Ascomycota;c__Eurotiomycetes;o__Chaetothyriales;f__Trichomeriaceae;__	4.06e-05	0.025641
k__Fungi;p__Ascomycota;c__Sordariomycetes;o__Hypocreales;f__Clavicipitaceae;g__Metarhizium	4.06e-05	0.025641
k__Fungi;p__Ascomycota;c__Eurotiomycetes;o__Chaetothyriales;f__Cyphellophoraceae;g__Cyphellophora	4.01e-05	0.025641
k__Fungi;p__Basidiomycota;c__Tremellomycetes;o__Tremellales;f__Cuniculitremaceae;g__Kockovaella	3.91e-05	0.025641
k__Fungi;p__Basidiomycota;c__Ustilaginomycetes;o__Ustilaginales;f__Ustilaginaceae;g__Ustilaginaceae_gen_Incertae_sedis	3.91e-05	0.025641
k__Fungi;p__Ascomycota;c__Leotiomycetes;o__Helotiales;f__Helotiales_fam_Incertae_sedis;g__Amphobotrys	3.91e-05	0.025641
k__Fungi;p__Ascomycota;c__Pezizomycetes;o__Pezizales;f__Pyronemataceae;g__Pyronemataceae_gen_Incertae_sedis	3.76e-05	0.025641
k__Fungi;p__Mortierellomycota;c__Mortierellomycetes;o__Mortierellales;f__Mortierellales_fam_Incertae_sedis;g__Mortierellales_gen_Incertae_sedis	3.71e-05	0.025641
k__Fungi;p__Ascomycota;c__Leotiomycetes;o__Helotiales;f__Helotiaceae;__	3.71e-05	0.025641
k__Fungi;p__Basidiomycota;c__Agaricomycetes;o__Cantharellales;f__Ceratobasidiaceae;g__Rhizoctonia	3.71e-05	0.025641
k__Fungi;p__Ascomycota;c__Dothideomycetes;o__Coniosporiales;f__Coniosporiaceae;g__Coniosporium	3.66e-05	0.025641
k__Fungi;p__Ascomycota;c__Orbiliomycetes;o__Orbiliales;f__Orbiliaceae;g__Arthrobotrys	3.56e-05	0.025641
k__Fungi;p__Ascomycota;c__Leotiomycetes;o__Helotiales;f__Helotiales_fam_Incertae_sedis;__	3.51e-05	0.025641
k__Fungi;p__Ascomycota;c__Leotiomycetes;o__Thelebolales;f__Thelebolaceae;g__Cleistothelebolus	3.51e-05	0.025641
k__Fungi;p__Ascomycota;c__Dothideomycetes;o__Pleosporales;f__Phaeosphaeriaceae;g__Ophiosphaerella	3.51e-05	0.025641
k__Fungi;p__Ascomycota;c__Dothideomycetes;o__Mycosphaerellales;f__Mycosphaerellaceae;g__Ramularia	3.46e-05	0.025641
k__Fungi;p__Basidiomycota;c__Agaricomycetes;o__Agaricales;f__Pleurotaceae;g__Pleurotus	3.36e-05	0.025641
k__Fungi;p__Basidiomycota;c__Tremellomycetes;o__Trichosporonales;f__Trichosporonaceae;__	3.31e-05	0.025641
k__Fungi;p__Ascomycota;c__Eurotiomycetes;o__Onygenales;f__Onygenaceae;g__Chrysosporium	3.21e-05	0.025641
k__Fungi;p__Basidiomycota;c__Agaricomycetes;o__Phallales;f__Clathraceae;g__Ileodictyon	3.16e-05	0.025641
k__Fungi;p__Basidiomycota;c__Agaricomycetes;o__Agaricales;f__Agaricaceae;g__Agaricus	3.06e-05	0.025641
k__Fungi;p__Basidiomycota;c__Agaricomycetes;o__Atheliales;f__Tylosporaceae;g__Amphinema	3.06e-05	0.025641
k__Fungi;p__Ascomycota;c__Leotiomycetes;o__Helotiales;f__Hyaloscyphaceae;__	3.01e-05	0.025641
k__Fungi;p__Ascomycota;c__Sordariomycetes;o__Microascales;f__Microascaceae;g__Wardomyces	2.96e-05	0.025641
k__Fungi;p__Ascomycota;c__Arthoniomycetes;o__Lichenostigmatales;f__Phaeococcomycetaceae;g__Phaeococcomyces	2.96e-05	0.025641
k__Fungi;p__Ascomycota;c__Sordariomycetes;o__Sordariales;f__Cephalothecaceae;__	2.91e-05	0.025641
k__Fungi;p__Ascomycota;c__Sordariomycetes;o__Sordariales;f__Sordariaceae;g__Neurospora	2.86e-05	0.025641
k__Fungi;p__Ascomycota;c__Leotiomycetes;o__Helotiales;f__Leotiaceae;g__Gorgomyces	2.86e-05	0.025641
k__Fungi;p__Ascomycota;c__Sordariomycetes;o__Sordariales;f__Lasiosphaeriaceae;g__Schizothecium	2.81e-05	0.025641
k__Fungi;p__Chytridiomycota;c__Spizellomycetes;o__Spizellomycetales;f__Spizellomycetaceae;g__Spizellomycetaceae_gen_Incertae_sedis	2.81e-05	0.025641
k__Fungi;p__Ascomycota;c__Eurotiomycetes;o__Onygenales;f__Onygenaceae;g__Keratinophyton	2.81e-05	0.025641
k__Fungi;p__Ascomycota;c__Dothideomycetes;o__Pleosporales;f__Lophiostomataceae;g__Lophiostoma	2.76e-05	0.025641
k__Fungi;p__Ascomycota;c__Dothideomycetes;o__Pleosporales;f__Tetraplosphaeriaceae;g__Tetraploa	2.76e-05	0.025641
k__Fungi;p__Ascomycota;c__Sordariomycetes;o__Hypocreales;f__Clavicipitaceae;g__Epichloe	2.76e-05	0.025641
k__Fungi;p__Basidiomycota;c__Agaricomycetes;o__Russulales;f__Stereaceae;g__Aleurodiscus	2.76e-05	0.025641
k__Fungi;p__Basidiomycota;c__Agaricomycetes;o__Boletales;f__Boletaceae;g__Boletaceae_gen_Incertae_sedis	2.71e-05	0.025641
k__Fungi;p__Basidiomycota;c__Agaricomycetes;o__Polyporales;f__Polyporaceae;__	2.66e-05	0.025641
k__Fungi;p__Ascomycota;c__Sordariomycetes;o__Lulworthiales;f__Lulworthiaceae;g__Lulworthiaceae_gen_Incertae_sedis	2.61e-05	0.025641
k__Fungi;p__Ascomycota;c__Sordariomycetes;o__Magnaporthales;f__Magnaporthales_fam_Incertae_sedis;g__Magnaporthales_gen_Incertae_sedis	2.61e-05	0.025641
k__Fungi;p__Ascomycota;c__Sordariomycetes;o__Hypocreales;f__Nectriaceae;g__Dactylonectria	2.61e-05	0.025641
k__Fungi;p__Basidiomycota;c__Agaricomycetes;o__Russulales;f__Russulaceae;__	2.56e-05	0.025641
k__Fungi;p__Ascomycota;c__Dothideomycetes;o__Pleosporales;f__Pleosporaceae;g__Exserohilum	2.41e-05	0.025641
k__Fungi;p__Ascomycota;c__Sordariomycetes;o__Xylariales;f__Xylariales_fam_Incertae_sedis;g__Xylariales_gen_Incertae_sedis	2.36e-05	0.025641
k__Fungi;p__Rozellomycota;__;__;__;__	2.36e-05	0.025641
k__Fungi;p__Ascomycota;c__Dothideomycetes;o__Pleosporales;f__Didymellaceae;g__Stagonosporopsis	2.26e-05	0.025641
k__Fungi;p__Ascomycota;c__Leotiomycetes;o__Helotiales;f__Leptodontidiaceae;g__Leptodontidium	2.26e-05	0.025641
k__Fungi;p__Ascomycota;c__Dothideomycetes;o__Mycosphaerellales;f__Mycosphaerellaceae;g__Phaeophleospora	2.21e-05	0.025641
k__Fungi;p__Ascomycota;c__Eurotiomycetes;o__Chaetothyriales;f__Herpotrichiellaceae;g__Herpotrichiellaceae_gen_Incertae_sedis	2.16e-05	0.025641
k__Fungi;p__Basidiomycota;c__Agaricomycetes;o__Corticiales;f__Corticiaceae;g__Limonomyces	2.16e-05	0.025641
k__Fungi;p__Ascomycota;c__Sordariomycetes;o__Microascales;f__Graphiaceae;g__Graphium	2.11e-05	0.025641
k__Fungi;p__Ascomycota;c__Dothideomycetes;o__Mycosphaerellales;f__Teratosphaeriaceae;g__Penidiella	2.11e-05	0.025641
k__Fungi;p__Ascomycota;c__Saccharomycetes;o__Saccharomycetales;f__Dipodascaceae;g__Geotrichum	2.11e-05	0.025641
k__Fungi;p__Ascomycota;c__Sordariomycetes;o__Sordariales;f__Chaetomiaceae;g__Parachaetomium	2.06e-05	0.025641
k__Fungi;p__Ascomycota;c__Sordariomycetes;o__Microascales;f__Microascaceae;g__Gamsia	1.96e-05	0.025641
k__Fungi;p__Basidiomycota;c__Agaricomycetes;o__Agaricales;f__Hygrophoraceae;g__Arrhenia	1.96e-05	0.025641
k__Fungi;p__Basidiomycota;c__Agaricomycetes;o__Agaricales;f__Hydnangiaceae;g__Laccaria	1.96e-05	0.025641
k__Fungi;p__Basidiomycota;c__Agaricomycetes;o__Agaricales;f__Crepidotaceae;g__Simocybe	1.91e-05	0.025641
k__Fungi;p__Ascomycota;c__Eurotiomycetes;o__Eurotiales;f__Elaphomycetaceae;g__Elaphomyces	1.81e-05	0.025641
k__Fungi;p__Ascomycota;c__Dothideomycetes;o__Tubeufiales;f__Tubeufiales_fam_Incertae_sedis;g__Tubeufiales_gen_Incertae_sedis	1.76e-05	0.025641
k__Fungi;p__Basidiomycota;c__Agaricomycetes;o__Agaricales;f__Physalacriaceae;g__Armillaria	1.71e-05	0.025641
k__Fungi;p__Ascomycota;c__Sordariomycetes;o__Xylariales;f__Graphostromataceae;g__Biscogniauxia	1.66e-05	0.025641
k__Fungi;p__Ascomycota;c__Sordariomycetes;o__Microascales;f__Microascaceae;g__Cephalotrichum	1.66e-05	0.025641
k__Fungi;p__Ascomycota;c__Sordariomycetes;o__Hypocreales;f__Hypocreaceae;g__Hypocreaceae_gen_Incertae_sedis	1.66e-05	0.025641
k__Fungi;p__Ascomycota;c__Saccharomycetes;o__Saccharomycetales;f__Metschnikowiaceae;g__Kodamaea	1.61e-05	0.025641
k__Fungi;p__Basidiomycota;c__Agaricomycetes;o__Agaricales;f__Cystostereaceae;g__Cystostereaceae_gen_Incertae_sedis	1.56e-05	0.025641
k__Fungi;p__Basidiomycota;c__Agaricomycetes;o__Agaricales;f__Limnoperdaceae;g__Limnoperdaceae_gen_Incertae_sedis	1.56e-05	0.025641
k__Fungi;p__Basidiomycota;c__Agaricomycetes;o__Boletales;f__Suillaceae;g__Suillus	1.51e-05	0.025641
k__Fungi;p__Ascomycota;c__Dothideomycetes;o__Pleosporales;f__Phaeosphaeriaceae;g__Paraphoma	1.51e-05	0.025641
k__Fungi;p__Ascomycota;c__Sordariomycetes;o__Hypocreales;f__Bionectriaceae;g__Bionectriaceae_gen_Incertae_sedis	1.46e-05	0.025641
k__Fungi;p__Ascomycota;c__Eurotiomycetes;o__Chaetothyriales;f__Strelitzianaceae;g__Strelitziana	1.4e-05	0.025641
k__Fungi;p__Ascomycota;c__Sordariomycetes;o__Sordariales;f__Chaetomiaceae;g__Humicola	1.35e-05	0.025641
k__Fungi;p__Basidiomycota;c__Agaricomycetes;o__Polyporales;f__Fomitopsidaceae;g__Amyloporia	1.35e-05	0.025641
k__Fungi;p__Basidiomycota;c__Agaricomycetes;o__Agaricales;f__Cortinariaceae;g__Cortinarius	1.35e-05	0.025641
k__Fungi;p__Ascomycota;c__Dothideomycetes;o__Venturiales;f__Sympoventuriaceae;g__Scolecobasidium	1.35e-05	0.025641
k__Fungi;p__Basidiomycota;c__Agaricomycetes;o__Agaricales;f__Psathyrellaceae;g__Coprinopsis	1.3e-05	0.025641
k__Fungi;p__Ascomycota;c__Saccharomycetes;o__Saccharomycetales;f__Saccharomycetaceae;g__Nakaseomyces	1.3e-05	0.025641
k__Fungi;p__Ascomycota;c__Archaeorhizomycetes;o__Archaeorhizomycetales;f__Archaeorhizomycetaceae;g__Archaeorhizomycetaceae_gen_Incertae_sedis	1.3e-05	0.025641
k__Fungi;p__Ascomycota;c__Dothideomycetes;o__Pleosporales;f__Pseudopyrenochaetaceae;g__Pseudopyrenochaeta	1.25e-05	0.025641
k__Fungi;p__Ascomycota;c__Eurotiomycetes;o__Chaetothyriales;f__Chaetothyriales_fam_Incertae_sedis;g__Sarcinomyces	1.2e-05	0.025641
k__Fungi;p__Ascomycota;c__Saccharomycetes;o__Saccharomycetales;f__Trichomonascaceae;g__Trichomonascus	1.15e-05	0.025641
k__Fungi;p__Basidiomycota;c__Agaricomycetes;o__Agaricales;f__Tricholomataceae;g__Tricholomataceae_gen_Incertae_sedis	1.15e-05	0.025641
k__Fungi;p__Ascomycota;c__Dothideomycetes;o__Botryosphaeriales;f__Botryosphaeriaceae;g__Lasiodiplodia	1.05e-05	0.025641
k__Fungi;p__Ascomycota;c__Dothideomycetes;o__Mycosphaerellales;f__Teratosphaeriaceae;__	1.05e-05	0.025641
k__Fungi;p__Blastocladiomycota;c__Blastocladiomycetes;o__Blastocladiales;f__Catenariaceae;__	1e-05	0.025641
k__Fungi;p__Ascomycota;c__Dothideomycetes;o__Botryosphaeriales;f__Phyllostictaceae;g__Phyllosticta	1e-05	0.025641
k__Fungi;p__Ascomycota;c__Saccharomycetes;o__Saccharomycetales;f__Saccharomycetaceae;g__Cyniclomyces	1e-05	0.025641
k__Fungi;p__Basidiomycota;c__Exobasidiomycetes;o__Golubeviales;f__Golubeviaceae;g__Golubevia	9.03e-06	0.025641
k__Fungi;p__Chytridiomycota;c__Lobulomycetes;o__Lobulomycetales;f__Lobulomycetales_fam_Incertae_sedis;g__Lobulomycetales_gen_Incertae_sedis	8.53e-06	0.025641
k__Fungi;p__Chytridiomycota;c__Rhizophlyctidomycetes;o__Rhizophlyctidales;f__Rhizophlyctidaceae;g__Rhizophlyctis	8.53e-06	0.025641
k__Fungi;p__Ascomycota;c__Sordariomycetes;o__Hypocreales;f__Nectriaceae;g__Thelonectria	8.03e-06	0.025641
k__Fungi;p__Ascomycota;c__Sordariomycetes;o__Sordariales;f__Chaetomiaceae;g__Myceliophthora	8.03e-06	0.025641
k__Fungi;p__Glomeromycota;c__Glomeromycetes;o__Glomerales;f__Glomeraceae;g__Funneliformis	7.53e-06	0.025641
k__Fungi;p__Ascomycota;c__Sordariomycetes;o__Xylariales;f__Xylariaceae;g__Ascotricha	7.53e-06	0.025641
k__Fungi;p__Ascomycota;c__Dothideomycetes;o__Tubeufiales;f__Wiesneriomycetaceae;g__Wiesneriomyces	7.02e-06	0.025641
k__Fungi;p__Basidiomycota;c__Agaricomycetes;o__Agaricales;f__Pleurotaceae;__	7.02e-06	0.025641
k__Fungi;p__Ascomycota;c__Leotiomycetes;o__Helotiales;f__Ploettnerulaceae;g__Cadophora	7.02e-06	0.025641
k__Fungi;p__Rozellomycota;c__Rozellomycotina_cls_Incertae_sedis;o__GS05;f__GS05_fam_Incertae_sedis;g__GS05_gen_Incertae_sedis	6.52e-06	0.025641
k__Fungi;p__Basidiomycota;c__Agaricomycetes;o__Agaricales;f__Stephanosporaceae;g__Myriococcum	6.52e-06	0.025641
k__Fungi;p__Basidiomycota;c__Agaricomycetes;o__Agaricales;f__Strophariaceae;g__Agrocybe	6.52e-06	0.025641
k__Fungi;p__Ascomycota;c__Pezizomycetes;o__Pezizales;f__Pyronemataceae;g__Boubovia	6.52e-06	0.025641
k__Fungi;p__Ascomycota;c__Leotiomycetes;o__Helotiales;f__Rutstroemiaceae;g__Rutstroemia	6.02e-06	0.025641
k__Fungi;p__Basidiomycota;c__Agaricomycetes;o__Agaricales;f__Mycenaceae;g__Mycena	6.02e-06	0.025641
k__Fungi;p__Ascomycota;c__Sordariomycetes;o__Sordariales;f__Cephalothecaceae;g__Cephalothecaceae_gen_Incertae_sedis	4.52e-06	0.025641
k__Fungi;p__Basidiomycota;c__Microbotryomycetes;o__Sporidiobolales;f__Sporidiobolaceae;g__Rhodosporidiobolus	4.52e-06	0.025641
k__Fungi;p__Basidiomycota;c__Ustilaginomycetes;o__Ustilaginales;f__Ustilaginaceae;__	4.52e-06	0.025641
k__Fungi;p__Basidiomycota;c__Agaricomycetes;o__Hymenochaetales;f__Hymenochaetaceae;g__Phylloporia	4.01e-06	0.025641
k__Fungi;p__Basidiomycota;c__Ustilaginomycetes;o__Ustilaginales;f__Ustilaginaceae;g__Tranzscheliella	4.01e-06	0.025641
k__Fungi;p__Basidiomycota;c__Agaricomycetes;o__Polyporales;f__Incrustoporiaceae;g__Skeletocutis	3.51e-06	0.025641
k__Fungi;p__Ascomycota;c__Saccharomycetes;o__Saccharomycetales;f__Pichiaceae;__	3.01e-06	0.025641
k__Fungi;p__Ascomycota;c__Saccharomycetes;o__Saccharomycetales;f__Saccharomycetaceae;g__Lachancea	2.51e-06	0.025641
k__Fungi;p__Ascomycota;c__Saccharomycetes;o__Saccharomycetales;f__Trichomonascaceae;g__Zygoascus	2.51e-06	0.025641
k__Fungi;p__Mucoromycota;c__Umbelopsidomycetes;o__Umbelopsidales;f__Umbelopsidaceae;g__Umbelopsis	2.51e-06	0.025641
k__Fungi;p__Ascomycota;c__Sordariomycetes;o__Hypocreales;f__Bionectriaceae;g__Clonostachys	2.01e-06	0.025641
k__Fungi;p__Ascomycota;c__Geoglossomycetes;o__Geoglossales;f__Geoglossales_fam_Incertae_sedis;g__Geoglossales_gen_Incertae_sedis	2.01e-06	0.025641
k__Fungi;p__Basidiomycota;c__Agaricomycetes;o__Hymenochaetales;f__Schizoporaceae;g__Xylodon	1.51e-06	0.025641
k__Fungi;p__Ascomycota;c__Sordariomycetes;o__Hypocreales;f__Cordycipitaceae;g__Cordyceps	1.51e-06	0.025641
k__Fungi;p__Ascomycota;c__Archaeorhizomycetes;o__Archaeorhizomycetales;f__Archaeorhizomycetales_fam_Incertae_sedis;g__Archaeorhizomycetales_gen_Incertae_sedis	1.51e-06	0.025641
k__Fungi;p__Ascomycota;c__Saccharomycetes;o__Saccharomycetales;f__Saccharomycetaceae;g__Naumovozyma	1.51e-06	0.025641
k__Fungi;p__Ascomycota;c__Pezizomycetes;o__Pezizales;f__Ascodesmidaceae;g__Ascodesmidaceae_gen_Incertae_sedis	1.51e-06	0.025641
k__Fungi;p__Basidiomycota;c__Agaricomycetes;o__Boletales;f__Sclerodermataceae;g__Scleroderma	1.51e-06	0.025641
k__Fungi;p__Basidiomycota;c__Cystobasidiomycetes;o__Erythrobasidiales;f__Erythrobasidiaceae;g__Erythrobasidium	0	0
k__Fungi;p__Basidiomycota;c__Agaricomycetes;o__Boletales;f__Gomphidiaceae;g__Chroogomphus	0	0
k__Fungi;p__Ascomycota;c__Leotiomycetes;o__Helotiales;f__Pleuroascaceae;g__Pleuroascus	0	0
k__Fungi;p__Ascomycota;c__Dothideomycetes;o__Pleosporales;f__Didymellaceae;__	0	0
k__Fungi;p__Ascomycota;c__Dothideomycetes;o__Pleosporales;f__Phaeosphaeriaceae;g__Sclerostagonospora	0	0
k__Fungi;p__Basidiomycota;c__Agaricomycetes;o__Agaricales;f__Strophariaceae;__	0	0
k__Fungi;p__Ascomycota;c__Sordariomycetes;o__Glomerellales;f__Plectosphaerellaceae;g__Cephalosporium	0	0
k__Fungi;p__Ascomycota;c__Leotiomycetes;o__Phacidiales;f__Phacidiaceae;g__Phacidiopycnis	0	0
k__Fungi;p__Ascomycota;c__Dothideomycetes;o__Mycosphaerellales;f__Teratosphaeriaceae;g__Eupenidiella	0	0
k__Fungi;p__Ascomycota;c__Sordariomycetes;o__Xylariales;f__Diatrypaceae;__	0	0
k__Fungi;p__Aphelidiomycota;c__Aphelidiomycota_cls_Incertae_sedis;o__Aphelidiomycota_ord_Incertae_sedis;f__Aphelidiomycota_fam_Incertae_sedis;g__Aphelidiomycota_gen_Incertae_sedis	0	0
k__Fungi;p__Ascomycota;c__Dothideomycetes;o__Pleosporales;f__Didymellaceae;g__Paraboeremia	0	0
k__Fungi;p__Ascomycota;c__Dothideomycetes;o__Mycosphaerellales;f__Mycosphaerellaceae;g__Nothopassalora	0	0
k__Fungi;p__Basidiomycota;c__Exobasidiomycetes;o__Exobasidiales;f__Exobasidiaceae;g__Exobasidium	0	0
k__Fungi;p__Basidiomycota;c__Agaricomycetes;o__Corticiales;f__Corticiaceae;g__Corticiaceae_gen_Incertae_sedis	0	0
k__Fungi;p__Ascomycota;c__Sordariomycetes;o__Xylariales;f__Microdochiaceae;g__Idriella	0	0
k__Fungi;p__Basidiomycota;c__Agaricomycetes;o__Sistotremastrales;f__Sistotremastraceae;g__Sistotremastrum	0	0
k__Fungi;p__Basidiomycota;c__Tremellomycetes;o__Tremellales;f__Bulleraceae;g__Genolevuria	0	0
k__Fungi;p__Ascomycota;c__Sordariomycetes;o__Hypocreales;f__Bionectriaceae;g__Gliomastix	0	0
k__Fungi;p__Ascomycota;c__Dothideomycetes;o__Pleosporales;f__Corynesporascaceae;g__Corynespora	0	0
k__Fungi;p__Ascomycota;c__Saccharomycetes;o__Saccharomycetales;f__Saccharomycetales_fam_Incertae_sedis;g__Teunomyces	0	0
k__Fungi;p__Zoopagomycota;c__Zoopagomycota_cls_Incertae_sedis;o__Zoopagomycota_ord_Incertae_sedis;f__Zoopagomycota_fam_Incertae_sedis;g__Zoopagomycota_gen_Incertae_sedis	0	0
k__Fungi;p__Ascomycota;c__Eurotiomycetes;o__Eurotiales;f__Aspergillaceae;g__Leiothecium	0	0
k__Fungi;p__Basidiomycota;c__Agaricomycetes;o__Trechisporales;f__Hydnodontaceae;g__Hydnodontaceae_gen_Incertae_sedis	0	0
k__Fungi;p__Basidiomycota;c__Microbotryomycetes;o__Microbotryomycetes_ord_Incertae_sedis;f__Colacogloeaceae;g__Colacogloea	0	0
k__Fungi;p__Ascomycota;c__Dothideomycetes;o__Venturiales;f__Venturiaceae;g__Venturia	0	0
k__Fungi;p__Ascomycota;c__Pezizomycetes;o__Pezizales;f__Pyronemataceae;g__Sphaerosporella	0	0
k__Fungi;p__Ascomycota;c__Leotiomycetes;o__Helotiales;f__Hyaloscyphaceae;g__Tetrachaetum	0	0
k__Fungi;p__Basidiomycota;c__Agaricomycetes;o__Gomphales;f__Gomphales_fam_Incertae_sedis;g__Gomphales_gen_Incertae_sedis	0	0
k__Fungi;p__Ascomycota;c__Dothideomycetes;o__Pleosporales;f__Leptosphaeriaceae;g__Alternariaster	0	0
k__Fungi;p__Kickxellomycota;c__Kickxellomycetes;o__Kickxellales;f__Kickxellaceae;g__Coemansia	0	0
k__Fungi;p__Ascomycota;c__Sordariomycetes;o__Glomerellales;f__Plectosphaerellaceae;g__Acrostalagmus	0	0
k__Fungi;p__Basidiomycota;c__Agaricomycetes;o__Agaricales;f__Clavariaceae;g__Clavaria	0	0
k__Fungi;p__Ascomycota;c__Leotiomycetes;o__Helotiales;f__Myxotrichaceae;g__Oidiodendron	0	0
k__Fungi;p__Ascomycota;c__Sordariomycetes;o__Hypocreales;f__Nectriaceae;g__Mariannaea	0	0
k__Fungi;p__Ascomycota;c__Pezizomycetes;o__Pezizales;f__Pezizales_fam_Incertae_sedis;__	0	0
k__Fungi;p__Ascomycota;c__Sordariomycetes;o__Sordariales;f__Helminthosphaeriaceae;g__Endophragmiella	0	0
k__Fungi;p__Ascomycota;c__Sordariomycetes;o__Sordariales;f__Podosporaceae;g__Podosporaceae_gen_Incertae_sedis	0	0
k__Fungi;p__Ascomycota;c__Sordariomycetes;o__Chaetosphaeriales;f__Chaetosphaeriaceae;g__Chaetosphaeriaceae_gen_Incertae_sedis	0	0
k__Fungi;p__Ascomycota;c__Dothideomycetes;o__Capnodiales;f__Cladosporiaceae;g__Rachicladosporium	0	0
k__Fungi;p__Ascomycota;c__Sordariomycetes;o__Chaetosphaeriales;f__Chaetosphaeriaceae;g__Chloridium	0	0
k__Fungi;p__Ascomycota;c__Sordariomycetes;o__Sordariales;f__Chaetomiaceae;g__Chrysanthotrichum	0	0
k__Fungi;p__Ascomycota;c__Pezizomycotina_cls_Incertae_sedis;o__Pezizomycotina_ord_Incertae_sedis;f__Pezizomycotina_fam_Incertae_sedis;g__Pezizomycotina_gen_Incertae_sedis	0	0
k__Fungi;p__Basidiomycota;c__Agaricomycetes;o__Atheliales;f__Pilodermataceae;g__Piloderma	0	0
k__Fungi;p__Zoopagomycota;__;__;__;__	0	0
k__Fungi;p__Ascomycota;c__Dothideomycetes;o__Pleosporales;f__Thyridariaceae;g__Parathyridaria	0	0
k__Fungi;p__Ascomycota;c__Sordariomycetes;o__Hypocreales;f__Ophiocordycipitaceae;g__Tolypocladium	0	0
k__Fungi;p__Ascomycota;c__Eurotiomycetes;o__Chaetothyriales;f__Herpotrichiellaceae;g__Capronia	0	0
k__Fungi;p__Ascomycota;c__Sordariomycetes;o__Hypocreales;f__Nectriaceae;g__Lasionectria	0	0
k__Fungi;p__Basidiomycota;c__Exobasidiomycetes;o__Entylomatales;f__Entylomataceae;g__Entyloma	0	0
k__Fungi;p__Ascomycota;c__Pezizomycotina_cls_Incertae_sedis;o__Pezizomycotina_ord_Incertae_sedis;f__Pezizomycotina_fam_Incertae_sedis;g__Badarisama	0	0
k__Fungi;p__Ascomycota;c__Eurotiomycetes;o__Eurotiales;f__Aspergillaceae;g__Rasamsonia	0	0
k__Fungi;p__Ascomycota;c__Saccharomycetes;o__Saccharomycetales;f__Phaffomycetaceae;g__Komagataella	0	0
k__Fungi;p__Ascomycota;c__Sordariomycetes;o__Sordariales;f__Lasiosphaeriaceae;g__Immersiella	0	0
k__Fungi;p__Ascomycota;c__Sordariomycetes;o__Hypocreales;f__Ophiocordycipitaceae;__	0	0
k__Fungi;p__Ascomycota;c__Dothideomycetes;o__Pleosporales;f__Leptosphaeriaceae;g__Plenodomus	0	0
k__Fungi;p__Ascomycota;c__Dothideomycetes;o__Venturiales;f__Cylindrosympodiaceae;g__Cylindrosympodium	0	0
k__Fungi;p__Ascomycota;c__Dothideomycetes;o__Mycosphaerellales;f__Mycosphaerellaceae;g__Zasmidium	0	0
k__Fungi;p__Ascomycota;c__Pezizomycetes;o__Pezizales;f__Morchellaceae;g__Morchella	0	0
k__Fungi;p__Basidiomycota;c__Agaricomycetes;o__Auriculariales;f__Auriculariales_fam_Incertae_sedis;g__Auriculariales_gen_Incertae_sedis	0	0
k__Fungi;p__Ascomycota;c__Sordariomycetes;o__Sordariales;f__Sordariales_fam_Incertae_sedis;g__Madurella	0	0
k__Fungi;p__Ascomycota;c__Dothideomycetes;o__Minutisphaerales;f__Minutisphaeraceae;g__Minutisphaera	0	0
k__Fungi;p__Ascomycota;c__Sordariomycetes;o__Sordariales;f__Lasiosphaeriaceae;g__Apodus	0	0
k__Fungi;p__Ascomycota;c__Sordariomycetes;o__Hypocreales;f__Nectriaceae;g__Ilyonectria	0	0
k__Fungi;p__Zoopagomycota;c__Zoopagomycetes;o__Zoopagales;f__Zoopagales_fam_Incertae_sedis;g__Zoopagales_gen_Incertae_sedis	0	0
k__Fungi;p__Basidiobolomycota;c__Basidiobolomycota_cls_Incertae_sedis;o__Basidiobolomycota_ord_Incertae_sedis;f__Basidiobolomycota_fam_Incertae_sedis;g__Basidiobolomycota_gen_Incertae_sedis	0	0
k__Fungi;p__Chytridiomycota;__;__;__;__	0	0
k__Fungi;p__Basidiomycota;c__Agaricomycetes;o__Polyporales;f__Irpicaceae;g__Gloeoporus	0	0
k__Fungi;p__Ascomycota;c__Dothideomycetes;o__Pleosporales;f__Pleosporales_fam_Incertae_sedis;g__Berkleasmium	0	0
k__Fungi;p__Ascomycota;c__Sordariomycetes;o__Xylariales;f__Castanediellaceae;g__Castanediella	0	0
k__Fungi;p__Ascomycota;c__Dothideomycetes;o__Dothideales;f__Dothioraceae;g__Hormonema	0	0
k__Fungi;p__Ascomycota;c__Sordariomycetes;o__Chaetosphaeriales;f__Chaetosphaeriaceae;g__Dinemasporium	0	0
k__Fungi;p__Ascomycota;c__Dothideomycetes;o__Pleosporales;f__Leptosphaeriaceae;g__Sphaerellopsis	0	0
k__Fungi;p__Ascomycota;c__Sordariomycetes;o__Xylariales;f__Beltraniaceae;__	0	0
k__Fungi;p__Ascomycota;c__Dothideomycetes;o__Pleosporales;f__Dictyosporiaceae;g__Pseudocoleophoma	0	0
k__Fungi;p__Kickxellomycota;c__Ramicandelaberomycetes;o__Ramicandelaberales;f__Ramicandelaberaceae;g__Ramicandelaber	0	0
k__Fungi;p__Ascomycota;c__Sordariomycetes;o__Hypocreales;f__Clavicipitaceae;g__Clavicipitaceae_gen_Incertae_sedis	0	0
k__Fungi;p__Ascomycota;c__Sordariomycetes;o__Atractosporales;f__Conlariaceae;g__Conlarium	0	0
k__Fungi;p__Ascomycota;c__Dothideomycetes;o__Mycosphaerellales;f__Mycosphaerellaceae;g__Septoria	0	0
k__Fungi;p__Ascomycota;c__Leotiomycetes;o__Helotiales;f__Dermateaceae;g__Scleropezicula	0	0
k__Fungi;p__Basidiomycota;c__Tremellomycetes;o__Filobasidiales;f__Piskurozymaceae;g__Piskurozyma	0	0
k__Fungi;p__Ascomycota;c__Leotiomycetes;o__Helotiales;f__Hyaloscyphaceae;g__Cistella	0	0
k__Fungi;p__Ascomycota;c__Sordariomycetes;o__Sordariales;f__Chaetomiaceae;g__Trichocladium	0	0
k__Fungi;p__Ascomycota;c__Lecanoromycetes;o__Caliciales;f__Caliciaceae;__	0	0
k__Fungi;p__Chytridiomycota;c__GS13;o__GS13_ord_Incertae_sedis;f__GS13_fam_Incertae_sedis;g__GS13_gen_Incertae_sedis	0	0
k__Fungi;p__Ascomycota;c__Dothideomycetes;o__Pleosporales;f__Phaeosphaeriaceae;__	0	0
k__Fungi;p__Ascomycota;c__Dothideomycetes;o__Pleosporales;f__Pleosporaceae;g__Pyrenophora	0	0
k__Fungi;p__Ascomycota;c__Sordariomycetes;o__Magnaporthales;f__Magnaporthaceae;__	0	0
k__Fungi;p__Ascomycota;c__Leotiomycetes;o__Erysiphales;f__Erysiphaceae;g__Golovinomyces	0	0
k__Fungi;p__Ascomycota;c__Dothideomycetes;o__Mycosphaerellales;f__Mycosphaerellaceae;g__Pseudozasmidium	0	0
k__Fungi;p__Ascomycota;c__Sordariomycetes;o__Hypocreales;f__Ophiocordycipitaceae;g__Purpureocillium	0	0
k__Fungi;p__Basidiomycota;c__Agaricomycetes;o__Cantharellales;f__Hydnaceae;g__Sistotrema	0	0
k__Fungi;p__Basidiomycota;c__Tremellomycetes;o__Tremellomycetes_ord_Incertae_sedis;f__Tremellomycetes_fam_Incertae_sedis;g__Tremellomycetes_gen_Incertae_sedis	0	0
k__Fungi;p__Ascomycota;c__Dothideomycetes;o__Pleosporales;f__Parapyrenochaetaceae;g__Parapyrenochaeta	0	0
k__Fungi;p__Chytridiomycota;c__Spizellomycetes;o__Spizellomycetales;f__Powellomycetaceae;g__Fimicolochytrium	0	0
k__Fungi;p__Ascomycota;c__Saccharomycetes;o__Saccharomycetales;f__Trigonopsidaceae;g__Trigonopsis	0	0
k__Fungi;p__Ascomycota;c__Sordariomycetes;o__Hypocreales;f__Nectriaceae;g__Cylindrocladiella	0	0
k__Fungi;p__Ascomycota;c__Pezizomycetes;o__Pezizales;f__Pezizaceae;g__Peziza	0	0
k__Fungi;p__Basidiomycota;c__Agaricomycetes;o__Agaricales;f__Hygrophoraceae;g__Hygrocybe	0	0
k__Fungi;p__Basidiomycota;c__Agaricomycetes;o__Polyporales;f__Polyporaceae;g__Polyporaceae_gen_Incertae_sedis	0	0
k__Fungi;p__Ascomycota;c__Dothideomycetes;o__Capnodiales;f__Neodevriesiaceae;__	0	0
k__Fungi;p__Ascomycota;c__Sordariomycetes;o__Sordariomycetes_ord_Incertae_sedis;__;__	0	0
k__Fungi;p__Ascomycota;c__Sordariomycetes;o__Myrmecridiales;f__Myrmecridiaceae;g__Myrmecridium	0	0
k__Fungi;p__Ascomycota;c__Dothideomycetes;o__Venturiales;__;__	0	0
k__Fungi;p__Ascomycota;c__Eurotiomycetes;o__Chaetothyriales;f__Trichomeriaceae;g__Trichomerium	0	0
k__Fungi;p__Basidiomycota;c__Agaricomycetes;o__Phallales;f__Phallaceae;g__Phallaceae_gen_Incertae_sedis	0	0
k__Fungi;p__Ascomycota;c__Leotiomycetes;o__Thelebolales;f__Thelebolaceae;g__Thelebolus	0	0
k__Fungi;p__Basidiomycota;c__Agaricomycetes;o__Agaricales;f__Psathyrellaceae;g__Coprinellus	0	0
k__Fungi;p__Ascomycota;c__Sordariomycetes;o__Hypocreales;f__Nectriaceae;g__Xenoacremonium	0	0
k__Fungi;p__Ascomycota;c__Sordariomycetes;o__Hypocreales;f__Niessliaceae;__	0	0
k__Fungi;p__Ascomycota;c__Dothideomycetes;o__Myriangiales;f__Elsinoaceae;g__Elsinoe	0	0
k__Fungi;p__Blastocladiomycota;__;__;__;__	0	0
k__Fungi;p__Ascomycota;c__Pezizomycetes;o__Pezizales;__;__	0	0
k__Fungi;p__Ascomycota;c__Sordariomycetes;o__Hypocreales;f__Hypocreales_fam_Incertae_sedis;g__Hapsidospora	0	0
k__Fungi;p__Ascomycota;c__Sordariomycetes;o__Hypocreales;f__Ophiocordycipitaceae;g__Albophoma	0	0
k__Fungi;p__Ascomycota;c__Sordariomycetes;o__Hypocreales;f__Hypocreaceae;g__Kiflimonium	0	0
k__Fungi;p__Ascomycota;c__Sordariomycetes;o__Hypocreales;f__Niessliaceae;g__Niesslia	0	0
k__Fungi;p__Basidiomycota;c__Agaricostilbomycetes;o__Agaricostilbales;f__Chionosphaeraceae;g__Kurtzmanomyces	0	0
k__Fungi;p__Ascomycota;c__Sordariomycetes;o__Microascales;f__Microascales_fam_Incertae_sedis;g__Cephalotrichiella	0	0
k__Fungi;p__Basidiomycota;c__Agaricomycetes;o__Agaricales;f__Bolbitiaceae;g__Conocybe	0	0
k__Fungi;p__Ascomycota;c__Pezizomycetes;o__Pezizales;f__Pyronemataceae;g__Scutellinia	0	0
k__Fungi;p__Ascomycota;c__Sordariomycetes;o__Diaporthales;f__Gnomoniaceae;g__Gnomoniopsis	0	0
k__Fungi;p__Ascomycota;c__Sordariomycetes;o__Togniniales;f__Togniniaceae;g__Phaeoacremonium	0	0
k__Fungi;p__Ascomycota;c__Sordariomycetes;o__Ophiostomatales;f__Ophiostomataceae;g__Sporothrix	0	0
k__Fungi;p__Ascomycota;c__Archaeorhizomycetes;o__Archaeorhizomycetales;__;__	0	0
k__Fungi;p__Ascomycota;c__Dothideomycetes;o__Capnodiales;f__Dissoconiaceae;g__Dissoconium	0	0
k__Fungi;p__Ascomycota;c__Sordariomycetes;o__Hypocreales;f__Clavicipitaceae;g__Metapochonia	0	0
k__Fungi;p__Ascomycota;c__Leotiomycetes;o__Helotiales;f__Tympanidaceae;g__Vexillomyces	0	0
k__Fungi;p__Glomeromycota;c__Paraglomeromycetes;__;__;__	0	0
k__Fungi;p__Basidiomycota;c__Tremellomycetes;o__Trichosporonales;f__Tetragoniomycetaceae;g__Tetragoniomycetaceae_gen_Incertae_sedis	0	0
k__Fungi;p__Ascomycota;c__Eurotiomycetes;o__Onygenales;f__Onygenaceae;__	0	0
k__Fungi;p__Basidiomycota;c__Ustilaginomycetes;o__Ustilaginales;f__Ustilaginaceae;g__Pseudozyma	0	0
k__Fungi;p__Ascomycota;c__Dothideomycetes;o__Pleosporales;f__Pleosporaceae;g__Edenia	0	0
k__Fungi;p__Basidiomycota;c__Agaricomycetes;o__Cantharellales;f__Hydnaceae;g__Hydnum	0	0
k__Fungi;p__Basidiomycota;c__Agaricomycetes;o__Sebacinales;f__Serendipitaceae;g__Serendipita	0	0
k__Fungi;p__Ascomycota;c__Eurotiomycetes;o__Onygenales;f__Arthrodermataceae;g__Nannizzia	0	0
k__Fungi;p__Ascomycota;c__Eurotiomycetes;o__Onygenales;f__Onygenaceae;g__Xanthothecium	0	0
k__Fungi;p__Ascomycota;c__Sordariomycetes;o__Amphisphaeriales;f__Pestalotiopsidaceae;g__Pestalotiopsis	0	0
k__Fungi;p__Ascomycota;c__Saccharomycetes;o__Saccharomycetales;f__Phaffomycetaceae;g__Barnettozyma	0	0
k__Fungi;p__Basidiomycota;c__Agaricomycetes;o__Agaricales;f__Tricholomataceae;g__Melanoleuca	0	0
k__Fungi;p__Basidiomycota;c__Microbotryomycetes;o__Microbotryomycetes_ord_Incertae_sedis;f__Chrysozymaceae;g__Sampaiozyma	0	0
k__Fungi;p__Ascomycota;c__Sordariomycetes;o__Conioscyphales;f__Conioscyphaceae;g__Conioscypha	0	0
k__Fungi;p__Glomeromycota;c__Paraglomeromycetes;o__Paraglomerales;f__Pervetustaceae;g__Pervetustus	0	0
k__Fungi;p__Ascomycota;c__Sordariomycetes;o__Magnaporthales;f__Magnaporthaceae;g__Gaeumannomyces	0	0
k__Fungi;p__Basidiomycota;c__Tritirachiomycetes;o__Tritirachiales;f__Tritirachiaceae;g__Paratritirachium	0	0
k__Fungi;p__Basidiomycota;c__Agaricomycetes;o__Agaricales;f__Marasmiaceae;g__Marasmiaceae_gen_Incertae_sedis	0	0
k__Fungi;p__Ascomycota;c__Sordariomycetes;o__Xylariales;f__Sporocadaceae;g__Seimatosporium	0	0
k__Fungi;p__Basidiomycota;c__Agaricomycetes;o__Trechisporales;f__Hydnodontaceae;g__Subulicystidium	0	0
k__Fungi;p__Ascomycota;c__Sordariomycetes;o__Glomerellales;f__Plectosphaerellaceae;g__Verticillium	0	0
k__Fungi;p__Mucoromycota;c__Mucoromycetes;o__Mucorales;f__Lichtheimiaceae;g__Lichtheimia	0	0
k__Fungi;p__Chytridiomycota;c__Rhizophydiomycetes;o__Rhizophydiales;f__Alphamycetaceae;g__Betamyces	0	0
k__Fungi;p__Ascomycota;c__Sordariomycetes;o__Xylariales;f__Beltraniaceae;g__Beltrania	0	0
k__Fungi;p__Basidiomycota;c__Tremellomycetes;o__Trichosporonales;f__Trichosporonaceae;g__Trichosporonaceae_gen_Incertae_sedis	0	0
k__Fungi;p__Ascomycota;c__Dothideomycetes;o__Pleosporales;f__Torulaceae;g__Torula	0	0
k__Fungi;p__Basidiomycota;c__Agaricomycetes;o__Agaricales;f__Lycoperdaceae;g__Holocotylon	0	0
k__Fungi;p__Ascomycota;c__Leotiomycetes;o__Helotiales;f__Sclerotiniaceae;g__Monilia	0	0
k__Fungi;p__Ascomycota;c__Eurotiomycetes;o__Eurotiales;f__Aspergillaceae;g__Xerochrysium	0	0
k__Fungi;p__Ascomycota;c__Sordariomycetes;o__Xylariales;f__Xylariaceae;__	0	0
k__Fungi;p__Basidiomycota;c__Agaricomycetes;o__Boletales;f__Rhizopogonaceae;g__Rhizopogon	0	0
k__Fungi;p__Chytridiomycota;c__Spizellomycetes;o__Spizellomycetales;f__Powellomycetaceae;g__Powellomycetaceae_gen_Incertae_sedis	0	0
k__Fungi;p__Ascomycota;c__Sordariomycetes;o__Hypocreales;f__Bionectriaceae;g__Geosmithia	0	0
k__Fungi;p__Ascomycota;c__Dothideomycetes;o__Botryosphaeriales;f__Botryosphaeriaceae;g__Thyrostroma	0	0
k__Fungi;p__Basidiomycota;c__Agaricomycetes;o__Hymenochaetales;f__Rickenellaceae;g__Resinicium	0	0
k__Fungi;p__Glomeromycota;c__Glomeromycetes;o__Glomerales;f__Glomeraceae;g__Glomus	0	0
k__Fungi;p__Ascomycota;c__Saccharomycetes;o__Saccharomycetales;f__Eremotheciaceae;g__Holleya	0	0
k__Fungi;p__Basidiomycota;c__Agaricomycetes;o__Thelephorales;f__Thelephoraceae;__	0	0
k__Fungi;p__Ascomycota;c__Sordariomycetes;o__Hypocreales;f__Stachybotryaceae;g__Alfaria	0	0
k__Fungi;p__Basidiomycota;c__Agaricomycetes;o__Agaricales;f__Tricholomataceae;g__Tricholoma	0	0
k__Fungi;p__Basidiomycota;c__Agaricomycetes;o__Thelephorales;f__Thelephoraceae;g__Pseudotomentella	0	0

## Sheet: T1DM
#OTU ID	Relative Abundance	Prevalencerate
k__Fungi;__;__;__;__;__	0.409006	1
k__Fungi;p__Ascomycota;c__Saccharomycetes;o__Saccharomycetales;f__Saccharomycetaceae;g__Saccharomyces	0.154306	0.696429
k__Fungi;p__Ascomycota;__;__;__;__	0.00653147	0.339286
k__Fungi;p__Ascomycota;c__Saccharomycetes;o__Saccharomycetales;f__Saccharomycetales_fam_Incertae_sedis;g__Candida	0.0285426	0.142857
k__Fungi;p__Ascomycota;c__Eurotiomycetes;o__Onygenales;f__Arthrodermataceae;g__Epidermophyton	0.029883	0.0892857
k__Fungi;p__Basidiomycota;c__Microbotryomycetes;o__Sporidiobolales;f__Sporidiobolaceae;g__Rhodotorula	0.0187215	0.0892857
k__Fungi;p__Ascomycota;c__Eurotiomycetes;o__Eurotiales;f__Aspergillaceae;g__Aspergillus	0.0886955	0.0714286
k__Fungi;p__Basidiomycota;c__Agaricomycetes;o__Agaricales;f__Agaricaceae;g__Agaricus	0.0495756	0.0714286
k__Fungi;p__Ascomycota;c__Eurotiomycetes;o__Onygenales;f__Arthrodermataceae;g__Trichophyton	0.0257706	0.0714286
k__Fungi;p__Basidiomycota;c__Malasseziomycetes;o__Malasseziales;f__Malasseziaceae;g__Malassezia	0.0132067	0.0714286
k__Fungi;p__Fungi_phy_Incertae_sedis;c__Fungi_cls_Incertae_sedis;o__Fungi_ord_Incertae_sedis;f__Fungi_fam_Incertae_sedis;g__Fungi_gen_Incertae_sedis	0.00954771	0.0714286
k__Fungi;p__Ascomycota;c__Saccharomycetes;o__Saccharomycetales;f__Debaryomycetaceae;g__Debaryomyces	0.0254025	0.0535714
k__Fungi;p__Ascomycota;c__Saccharomycetes;o__Saccharomycetales;f__Pichiaceae;g__Pichia	0.00467686	0.0535714
k__Fungi;p__Basidiomycota;c__Exobasidiomycetes;o__Exobasidiales;f__Brachybasidiaceae;g__Meira	0.00692647	0.0357143
k__Fungi;p__Ascomycota;c__Eurotiomycetes;o__Eurotiales;f__Aspergillaceae;g__Penicillium	0.0014269	0.0357143
k__Fungi;p__Basidiomycota;c__Tremellomycetes;o__Cystofilobasidiales;f__Mrakiaceae;g__Mrakia	0.0190487	0.0178571
k__Fungi;p__Basidiomycota;c__Agaricomycetes;o__Polyporales;f__Phanerochaetaceae;g__Phanerochaete	0.0175715	0.0178571
k__Fungi;p__Basidiomycota;c__Tremellomycetes;o__Trichosporonales;f__Trichosporonaceae;g__Trichosporon	0.0112364	0.0178571
k__Fungi;p__Basidiomycota;c__Agaricomycetes;o__Agaricales;f__Schizophyllaceae;g__Schizophyllum	0.0104008	0.0178571
k__Fungi;p__Ascomycota;c__Sordariomycetes;o__Hypocreales;f__Hypocreales_fam_Incertae_sedis;g__Acremonium	0.0087285	0.0178571
k__Fungi;p__Ascomycota;c__Leotiomycetes;o__Helotiales;f__Sclerotiniaceae;g__Botrytis	0.00865253	0.0178571
k__Fungi;p__Ascomycota;c__Sordariomycetes;o__Hypocreales;f__Bionectriaceae;g__Nigrosabulum	0.00842465	0.0178571
k__Fungi;p__Ascomycota;c__Saccharomycetes;o__Saccharomycetales;f__Metschnikowiaceae;g__Clavispora	0.00826806	0.0178571
k__Fungi;p__Ascomycota;c__Saccharomycetes;o__Saccharomycetales;f__Saccharomycodaceae;g__Hanseniaspora	0.00749092	0.0178571
k__Fungi;p__Ascomycota;c__Saccharomycetes;o__Saccharomycetales;f__Dipodascaceae;g__Dipodascaceae_gen_Incertae_sedis	0.00665535	0.0178571
k__Fungi;p__Ascomycota;c__Eurotiomycetes;o__Eurotiales;f__Aspergillaceae;__	0.00411124	0.0178571
k__Fungi;p__Basidiomycota;c__Ustilaginomycetes;o__Ustilaginales;f__Ustilaginaceae;g__Ustilaginaceae_gen_Incertae_sedis	0.00354562	0.0178571
k__Fungi;p__Ascomycota;c__Saccharomycetes;o__Saccharomycetales;f__Debaryomycetaceae;g__Meyerozyma	0.00260488	0.0178571
k__Fungi;p__Ascomycota;c__Saccharomycetes;o__Saccharomycetales;f__Phaffomycetaceae;g__Cyberlindnera	0.00215963	0.0178571
k__Fungi;p__Ascomycota;c__Ascomycota_cls_Incertae_sedis;o__Ascomycota_ord_Incertae_sedis;f__Ascomycota_fam_Incertae_sedis;g__Ascomycota_gen_Incertae_sedis	0.00194928	0.0178571
k__Fungi;p__Ascomycota;c__Eurotiomycetes;__;__;__	0.00169451	0.0178571
k__Fungi;p__Basidiomycota;c__Tremellomycetes;o__Cystofilobasidiales;f__Cystofilobasidiaceae;g__Cystofilobasidium	0.00154493	0.0178571
k__Fungi;p__Basidiomycota;c__Ustilaginomycetes;o__Ustilaginales;f__Ustilaginaceae;g__Kalmanozyma	0.00113357	0.0178571
k__Fungi;p__Basidiomycota;c__Ustilaginomycetes;o__Ustilaginales;f__Ustilaginaceae;g__Moesziomyces	0.00101788	0.0178571
k__Fungi;p__Ascomycota;c__Leotiomycetes;o__Helotiales;f__Sclerotiniaceae;__	0.00060535	0.0178571
k__Fungi;p__Ascomycota;c__Dothideomycetes;o__Dothideales;f__Saccotheciaceae;__	0.000454597	0.0178571
k__Fungi;p__Ascomycota;c__Saccharomycetes;o__Saccharomycetales;f__Eremotheciaceae;g__Eremothecium	0.000296832	0.0178571
k__Fungi;p__Basidiomycota;c__Ustilaginomycetes;o__Ustilaginales;f__Ustilaginaceae;g__Macalpinomyces	0.000109851	0.0178571
k__Fungi;p__Basidiomycota;c__Wallemiomycetes;o__Wallemiales;f__Wallemiaceae;g__Wallemia	7.48e-05	0.0178571
k__Fungi;p__Basidiomycota;c__Agaricomycetes;o__Boletales;f__Suillaceae;g__Suillus	0	0
k__Fungi;p__Ascomycota;c__Eurotiomycetes;o__Eurotiales;f__Aspergillaceae;g__Talaromyces	0	0
k__Fungi;p__Basidiomycota;c__Tremellomycetes;o__Tremellales;f__Bulleribasidiaceae;g__Vishniacozyma	0	0
k__Fungi;p__Basidiomycota;c__Tremellomycetes;o__Tremellales;f__Cryptococcaceae;g__Cryptococcus	0	0
k__Fungi;p__Ascomycota;c__Dothideomycetes;o__Pleosporales;f__Phaeosphaeriaceae;g__Neostagonospora	0	0
k__Fungi;p__Basidiomycota;c__Cystobasidiomycetes;o__Cystobasidiales;f__Cystobasidiaceae;g__Cystobasidium	0	0
k__Fungi;p__Ascomycota;c__Saccharomycetes;o__Saccharomycetales;f__Saccharomycetales_fam_Incertae_sedis;g__Saccharomycetales_gen_Incertae_sedis	0	0
k__Fungi;p__Ascomycota;c__Dothideomycetes;o__Capnodiales;f__Cladosporiaceae;g__Cladosporium	0	0
k__Fungi;p__Basidiomycota;c__Tremellomycetes;o__Trichosporonales;f__Trichosporonaceae;g__Cutaneotrichosporon	0	0
k__Fungi;p__Ascomycota;c__Saccharomycetes;o__Saccharomycetales;__;__	0	0
k__Fungi;p__Ascomycota;c__Saccharomycetes;o__Saccharomycetales;f__Dipodascaceae;__	0	0
k__Fungi;p__Ascomycota;c__Dothideomycetes;o__Dothideales;f__Saccotheciaceae;g__Aureobasidium	0	0
k__Fungi;p__Ascomycota;c__Dothideomycetes;o__Pleosporales;__;__	0	0
k__Fungi;p__Basidiomycota;c__Agaricomycetes;o__Agaricales;f__Agaricales_fam_Incertae_sedis;g__Agaricales_gen_Incertae_sedis	0	0
k__Fungi;p__Basidiomycota;c__Cystobasidiomycetes;o__Cystobasidiomycetes_ord_Incertae_sedis;f__Symmetrosporaceae;g__Symmetrospora	0	0
k__Fungi;p__Ascomycota;c__Dothideomycetes;o__Capnodiales;f__Cladosporiaceae;g__Toxicocladosporium	0	0
k__Fungi;p__Ascomycota;c__Saccharomycetes;o__Saccharomycetales;f__Saccharomycetales_fam_Incertae_sedis;__	0	0
k__Fungi;p__Basidiomycota;c__Tremellomycetes;o__Filobasidiales;f__Filobasidiaceae;g__Filobasidium	0	0
k__Fungi;p__Ascomycota;c__Dothideomycetes;o__Capnodiales;f__Capnodiaceae;g__Leptoxyphium	0	0
k__Fungi;p__Ascomycota;c__Dothideomycetes;o__Pleosporales;f__Pleosporales_fam_Incertae_sedis;g__Aaosphaeria	0	0
k__Fungi;p__Basidiomycota;c__Tremellomycetes;o__Tremellales;f__Rhynchogastremataceae;g__Papiliotrema	0	0
k__Fungi;p__Ascomycota;c__Sordariomycetes;o__Sordariales;f__Chaetomiaceae;g__Botryotrichum	0	0
k__Fungi;p__Basidiomycota;c__Agaricomycetes;o__Agaricales;f__Tricholomataceae;g__Lachnella	0	0
k__Fungi;p__Ascomycota;c__Saccharomycetes;o__Saccharomycetales;f__Debaryomycetaceae;g__Hyphopichia	0	0
k__Fungi;p__Basidiomycota;c__Tremellomycetes;o__Filobasidiales;f__Filobasidiaceae;g__Naganishia	0	0
k__Fungi;p__Ascomycota;c__Saccharomycetes;o__Saccharomycetales;f__Debaryomycetaceae;g__Schwanniomyces	0	0
k__Fungi;p__Ascomycota;c__Saccharomycetes;o__Saccharomycetales;f__Saccharomycopsidaceae;g__Saccharomycopsis	0	0
k__Fungi;p__Ascomycota;c__Saccharomycetes;o__Saccharomycetales;f__Dipodascaceae;g__Yarrowia	0	0

## Sheet: DPR
Table S2 The abundance and frequency of ITS data
#OTU ID	Relative Abundance	Prevalencerate
k__Fungi;p__Ascomycota;c__Eurotiomycetes;o__Eurotiales;f__Aspergillaceae;g__Aspergillus	0.265715	1
k__Fungi;p__Ascomycota;c__Eurotiomycetes;o__Eurotiales;f__Aspergillaceae;g__Penicillium	0.157587	0.972727
k__Fungi;__;__;__;__;__	0.0149919	0.890909
k__Fungi;p__Ascomycota;c__Saccharomycetes;o__Saccharomycetales;f__Saccharomycetales_fam_Incertae_sedis;g__Candida	0.137917	0.8
k__Fungi;p__Fungi_phy_Incertae_sedis;c__Fungi_cls_Incertae_sedis;o__Fungi_ord_Incertae_sedis;f__Fungi_fam_Incertae_sedis;g__Fungi_gen_Incertae_sedis	0.00878731	0.754545
k__Fungi;p__Ascomycota;c__Saccharomycetes;o__Saccharomycetales;f__Saccharomycetaceae;g__Saccharomyces	0.110603	0.736364
k__Fungi;p__Basidiomycota;c__Wallemiomycetes;o__Wallemiales;f__Wallemiaceae;g__Wallemia	0.0111116	0.727273
k__Fungi;p__Basidiomycota;c__Tremellomycetes;o__Trichosporonales;f__Trichosporonaceae;g__Cutaneotrichosporon	0.011245	0.690909
k__Fungi;p__Basidiomycota;c__Tremellomycetes;o__Trichosporonales;f__Trichosporonaceae;g__Apiotrichum	0.00782617	0.654545
k__Fungi;p__Ascomycota;c__Saccharomycetes;o__Saccharomycetales;f__Saccharomycopsidaceae;g__Saccharomycopsis	0.00888684	0.554545
k__Fungi;p__Ascomycota;c__Eurotiomycetes;o__Eurotiales;f__Aspergillaceae;g__Xeromyces	0.0130192	0.536364
k__Fungi;p__Basidiomycota;c__Microbotryomycetes;o__Sporidiobolales;f__Sporidiobolaceae;g__Rhodotorula	0.00733117	0.454545
k__Fungi;p__Basidiomycota;c__Cystobasidiomycetes;o__Cystobasidiales;f__Cystobasidiaceae;g__Cystobasidium	0.00704052	0.454545
k__Fungi;p__Ascomycota;c__Eurotiomycetes;o__Eurotiales;f__Aspergillaceae;__	0.0026423	0.418182
k__Fungi;p__Ascomycota;c__Dothideomycetes;o__Capnodiales;f__Cladosporiaceae;g__Cladosporium	0.00236319	0.418182
k__Fungi;p__Ascomycota;__;__;__;__	0.00549519	0.390909
k__Fungi;p__Ascomycota;c__Eurotiomycetes;o__Chaetothyriales;f__Herpotrichiellaceae;g__Exophiala	0.0114152	0.363636
k__Fungi;p__Ascomycota;c__Eurotiomycetes;o__Eurotiales;f__Aspergillaceae;g__Aspergillaceae_gen_Incertae_sedis	0.00190882	0.327273
k__Fungi;p__Ascomycota;c__Saccharomycetes;o__Saccharomycetales;f__Debaryomycetaceae;g__Debaryomyces	0.00317504	0.318182
k__Fungi;p__Ascomycota;c__Eurotiomycetes;o__Eurotiales;f__Aspergillaceae;g__Talaromyces	0.0127922	0.309091
k__Fungi;p__Ascomycota;c__Dothideomycetes;o__Pleosporales;f__Periconiaceae;g__Periconia	0.00804878	0.290909
k__Fungi;p__Ascomycota;c__Sordariomycetes;o__Hypocreales;f__Clavicipitaceae;g__Ustilaginoidea	0.00211028	0.272727
k__Fungi;p__Ascomycota;c__Saccharomycetes;o__Saccharomycetales;f__Saccharomycetaceae;g__Kazachstania	0.0214637	0.254545
k__Fungi;p__Ascomycota;c__Ascomycota_cls_Incertae_sedis;o__Ascomycota_ord_Incertae_sedis;f__Ascomycota_fam_Incertae_sedis;g__Ascomycota_gen_Incertae_sedis	0.00188791	0.227273
k__Fungi;p__Ascomycota;c__Sordariomycetes;o__Trichosphaeriales;f__Trichosphaeriaceae;g__Nigrospora	0.00271033	0.209091
k__Fungi;p__Ascomycota;c__Saccharomycetes;o__Saccharomycetales;f__Phaffomycetaceae;g__Wickerhamomyces	0.000801753	0.2
k__Fungi;p__Ascomycota;c__Sordariomycetes;o__Microascales;f__Microascaceae;g__Microascus	0.0010073	0.190909
k__Fungi;p__Ascomycota;c__Eurotiomycetes;__;__;__	0.00175929	0.181818
k__Fungi;p__Basidiomycota;c__Tremellomycetes;o__Filobasidiales;f__Filobasidiaceae;g__Naganishia	0.00115299	0.163636
k__Fungi;p__Ascomycota;c__Saccharomycetes;o__Saccharomycetales;f__Dipodascaceae;g__Dipodascaceae_gen_Incertae_sedis	0.00102148	0.163636
k__Fungi;p__Basidiomycota;c__Malasseziomycetes;o__Malasseziales;f__Malasseziaceae;g__Malassezia	0.0004861	0.163636
k__Fungi;p__Basidiomycota;c__Tremellomycetes;o__Cystofilobasidiales;f__Mrakiaceae;g__Tausonia	0.00101932	0.154545
k__Fungi;p__Ascomycota;c__Saccharomycetes;o__Saccharomycetales;f__Debaryomycetaceae;g__Meyerozyma	0.000846709	0.154545
k__Fungi;p__Ascomycota;c__Sordariomycetes;o__Hypocreales;__;__	0.00223193	0.145455
k__Fungi;p__Ascomycota;c__Sordariomycetes;o__Hypocreales;f__Hypocreaceae;g__Trichoderma	0.00151984	0.145455
k__Fungi;p__Mortierellomycota;c__Mortierellomycetes;o__Mortierellales;f__Mortierellaceae;g__Mortierella	0.00123232	0.136364
k__Fungi;p__Ascomycota;c__Sordariomycetes;o__Hypocreales;f__Hypocreales_fam_Incertae_sedis;g__Acremonium	0.000737565	0.136364
k__Fungi;p__Ascomycota;c__Saccharomycetes;o__Saccharomycetales;f__Saccharomycetales_fam_Incertae_sedis;g__Saccharomycetales_gen_Incertae_sedis	0.00879645	0.127273
k__Fungi;p__Basidiomycota;c__Agaricomycetes;o__Auriculariales;f__Auriculariaceae;g__Auricularia	0.00542235	0.127273
k__Fungi;p__Ascomycota;c__Saccharomycetes;o__Saccharomycetales;__;__	0.00318778	0.127273
k__Fungi;p__Ascomycota;c__Sordariomycetes;__;__;__	0.00117294	0.127273
k__Fungi;p__Basidiomycota;c__Agaricomycetes;o__Agaricales;f__Physalacriaceae;g__Flammulina	0.0204047	0.118182
k__Fungi;p__Ascomycota;c__Dothideomycetes;o__Pleosporales;__;__	0.00131117	0.118182
k__Fungi;p__Ascomycota;c__Dothideomycetes;o__Pleosporales;f__Pleosporales_fam_Incertae_sedis;g__Pleosporales_gen_Incertae_sedis	0.00124458	0.118182
k__Fungi;p__Ascomycota;c__Sordariomycetes;o__Sordariomycetes_ord_Incertae_sedis;f__Thyridiaceae;g__Thyridium	0.00110923	0.118182
k__Fungi;p__Basidiomycota;c__Agaricomycetes;o__Agaricales;f__Psathyrellaceae;g__Coprinopsis	0.00087075	0.118182
k__Fungi;p__Basidiomycota;c__Tremellomycetes;o__Filobasidiales;f__Filobasidiaceae;g__Filobasidium	0.00046206	0.118182
k__Fungi;p__Ascomycota;c__Sordariomycetes;o__Sordariomycetes_ord_Incertae_sedis;f__Sordariomycetes_fam_Incertae_sedis;g__Sordariomycetes_gen_Incertae_sedis	0.0002844	0.118182
k__Fungi;p__Ascomycota;c__Sordariomycetes;o__Xylariales;f__Apiosporaceae;g__Apiospora	0.00113135	0.109091
k__Fungi;p__Ascomycota;c__Sordariomycetes;o__Sordariales;f__Chaetomiaceae;g__Chaetomium	0.00103567	0.109091
k__Fungi;p__Ascomycota;c__Saccharomycetes;o__Saccharomycetales;f__Pichiaceae;g__Pichia	0.000958498	0.109091
k__Fungi;p__Basidiomycota;c__Agaricostilbomycetes;o__Agaricostilbales;f__Agaricostilbaceae;g__Sterigmatomyces	0.00658832	0.1
k__Fungi;p__Ascomycota;c__Sordariomycetes;o__Hypocreales;f__Nectriaceae;__	0.000775308	0.1
k__Fungi;p__Ascomycota;c__Leotiomycetes;o__Helotiales;f__Sclerotiniaceae;g__Botrytis	0.000720015	0.1
k__Fungi;p__Basidiomycota;c__Tremellomycetes;o__Trichosporonales;f__Trichosporonaceae;g__Trichosporon	0.000536345	0.1
k__Fungi;p__Ascomycota;c__Saccharomycetes;o__Saccharomycetales;f__Metschnikowiaceae;g__Clavispora	0.0074759	0.0909091
k__Fungi;p__Ascomycota;c__Saccharomycetes;o__Saccharomycetales;f__Eremotheciaceae;g__Eremothecium	0.00392871	0.0909091
k__Fungi;p__Ascomycota;c__Saccharomycetes;o__Saccharomycetales;f__Debaryomycetaceae;g__Lodderomyces	0.00228385	0.0909091
k__Fungi;p__Ascomycota;c__Eurotiomycetes;o__Eurotiales;f__Eurotiales_fam_Incertae_sedis;g__Eurotiales_gen_Incertae_sedis	0.000674098	0.0909091
k__Fungi;p__Ascomycota;c__Sordariomycetes;o__Microascales;f__Microascaceae;g__Scopulariopsis	0.000579137	0.0909091
k__Fungi;p__Ascomycota;c__Saccharomycetes;o__Saccharomycetales;f__Dipodascaceae;__	0.000559424	0.0909091
k__Fungi;p__Basidiomycota;c__Cystobasidiomycetes;o__Cystobasidiomycetes_ord_Incertae_sedis;f__Symmetrosporaceae;g__Symmetrospora	0.000477686	0.0909091
k__Fungi;p__Ascomycota;c__Eurotiomycetes;o__Eurotiomycetidae_ord_Incertae_sedis;f__Monascaceae;g__Monascus	0.00255407	0.0818182
k__Fungi;p__Basidiomycota;c__Tremellomycetes;o__Tremellales;f__Bulleribasidiaceae;g__Vishniacozyma	0.000616641	0.0818182
k__Fungi;p__Ascomycota;c__Sordariomycetes;o__Hypocreales;f__Nectriaceae;g__Fusarium	0.000482254	0.0818182
k__Fungi;p__Ascomycota;c__Saccharomycetes;o__Saccharomycetales;f__Saccharomycetales_fam_Incertae_sedis;__	0.000382726	0.0818182
k__Fungi;p__Ascomycota;c__Eurotiomycetes;o__Eurotiales;f__Aspergillaceae;g__Paecilomyces	0.000238963	0.0818182
k__Fungi;p__Basidiomycota;c__Tremellomycetes;o__Tremellales;__;__	0.000138233	0.0818182
k__Fungi;p__Basidiomycota;c__Agaricomycetes;o__Agaricales;f__Pleurotaceae;g__Pleurotus	0.000993837	0.0727273
k__Fungi;p__Ascomycota;c__Dothideomycetes;o__Dothideomycetes_ord_Incertae_sedis;f__Dothideomycetes_fam_Incertae_sedis;g__Dothideomycetes_gen_Incertae_sedis	0.00082964	0.0727273
k__Fungi;p__Basidiomycota;c__Agaricomycetes;o__Agaricales;f__Agaricales_fam_Incertae_sedis;g__Agaricales_gen_Incertae_sedis	0.000724823	0.0727273
k__Fungi;p__Ascomycota;c__Saccharomycetes;o__Saccharomycetales;f__Debaryomycetaceae;g__Millerozyma	0.000618564	0.0727273
k__Fungi;p__Ascomycota;c__Sordariomycetes;o__Xylariales;f__Apiosporaceae;g__Arthrinium	0.000357243	0.0727273
k__Fungi;p__Ascomycota;c__Eurotiomycetes;o__Chaetothyriales;f__Cyphellophoraceae;g__Cyphellophora	0.000326471	0.0727273
k__Fungi;p__Basidiomycota;c__Tremellomycetes;o__Cystofilobasidiales;f__Cystofilobasidiaceae;g__Cystofilobasidium	0.000313008	0.0727273
k__Fungi;p__Basidiomycota;c__Tremellomycetes;o__Cystofilobasidiales;f__Mrakiaceae;g__Itersonilia	0.00373518	0.0636364
k__Fungi;p__Basidiomycota;c__Cystobasidiomycetes;o__Cystobasidiales;f__Cystobasidiaceae;g__Occultifur	0.000968595	0.0636364
k__Fungi;p__Ascomycota;c__Eurotiomycetes;o__Eurotiales;f__Aspergillaceae;g__Xerochrysium	0.000372388	0.0636364
k__Fungi;p__Ascomycota;c__Sordariomycetes;o__Microascales;f__Microascaceae;__	0.000358205	0.0636364
k__Fungi;p__Ascomycota;c__Saccharomycetes;o__Saccharomycetales;f__Phaffomycetaceae;g__Cyberlindnera	0.000344982	0.0636364
k__Fungi;p__Ascomycota;c__Dothideomycetes;o__Pleosporales;f__Cucurbitariaceae;g__Pyrenochaetopsis	0.000337049	0.0636364
k__Fungi;p__Ascomycota;c__Saccharomycetes;o__Saccharomycetales;f__Saccharomycetaceae;g__Zygosaccharomyces	0.000322624	0.0636364
k__Fungi;p__Ascomycota;c__Dothideomycetes;o__Dothideales;f__Saccotheciaceae;g__Aureobasidium	4.88e-05	0.0636364
k__Fungi;p__Ascomycota;c__Sordariomycetes;o__Sordariales;f__Chaetomiaceae;g__Humicola	0.00155566	0.0545455
k__Fungi;p__Ascomycota;c__Sordariomycetes;o__Microascales;f__Microascaceae;g__Cephalotrichum	0.00141335	0.0545455
k__Fungi;p__Ascomycota;c__Eurotiomycetes;o__Eurotiales;f__Thermoascaceae;g__Thermoascus	0.00116813	0.0545455
k__Fungi;p__Basidiomycota;c__Basidiomycota_cls_Incertae_sedis;o__Basidiomycota_ord_Incertae_sedis;f__Basidiomycota_fam_Incertae_sedis;g__Basidiomycota_gen_Incertae_sedis	0.00098951	0.0545455
k__Fungi;p__Ascomycota;c__Leotiomycetes;o__Thelebolales;f__Pseudeurotiaceae;g__Pseudeurotium	0.000904647	0.0545455
k__Fungi;p__Ascomycota;c__Dothideomycetes;o__Pleosporales;f__Didymellaceae;__	0.000381764	0.0545455
k__Fungi;p__Ascomycota;c__Sordariomycetes;o__Hypocreales;f__Hypocreales_fam_Incertae_sedis;__	0.000229587	0.0545455
k__Fungi;p__Basidiomycota;c__Cystobasidiomycetes;o__Erythrobasidiales;f__Erythrobasidiaceae;g__Erythrobasidium	0.000215884	0.0545455
k__Fungi;p__Ascomycota;c__Sordariomycetes;o__Hypocreales;f__Hypocreales_fam_Incertae_sedis;g__Hypocreales_gen_Incertae_sedis	0.000212278	0.0545455
k__Fungi;p__Basidiomycota;c__Tremellomycetes;o__Tremellales;f__Rhynchogastremataceae;g__Papiliotrema	0.000181747	0.0545455
k__Fungi;p__Basidiomycota;c__Tremellomycetes;o__Tremellales;f__Cryptococcaceae;g__Kwoniella	5.36e-05	0.0545455
k__Fungi;p__Mortierellomycota;c__Mortierellomycetes;o__Mortierellales;f__Mortierellaceae;g__Mortierellaceae_gen_Incertae_sedis	0.000849834	0.0454545
k__Fungi;p__Ascomycota;c__Sordariomycetes;o__Sordariales;__;__	0.000523123	0.0454545
k__Fungi;p__Basidiomycota;c__Agaricomycetes;o__Polyporales;f__Ganodermataceae;g__Ganoderma	0.000516632	0.0454545
k__Fungi;p__Rozellomycota;c__Rozellomycota_cls_Incertae_sedis;o__Rozellomycota_ord_Incertae_sedis;f__Rozellomycota_fam_Incertae_sedis;g__Rozellomycota_gen_Incertae_sedis	0.000490909	0.0454545
k__Fungi;p__Ascomycota;c__Eurotiomycetes;o__Eurotiales;f__Trichocomaceae;g__Thermomyces	0.000398352	0.0454545
k__Fungi;p__Ascomycota;c__Saccharomycetes;o__Saccharomycetales;f__Metschnikowiaceae;g__Kodamaea	0.000321182	0.0454545
k__Fungi;p__Basidiomycota;c__Tremellomycetes;o__Cystofilobasidiales;f__Mrakiaceae;g__Mrakia	0.00030796	0.0454545
k__Fungi;p__Ascomycota;c__Saccharomycetes;o__Saccharomycetales;f__Dipodascaceae;g__Geotrichum	0.000270697	0.0454545
k__Fungi;p__Ascomycota;c__Eurotiomycetes;o__Chaetothyriales;f__Herpotrichiellaceae;g__Rhinocladiella	0.000234396	0.0454545
k__Fungi;p__Ascomycota;c__Leotiomycetes;o__Thelebolales;f__Thelebolaceae;g__Thelebolus	0.000220692	0.0454545
k__Fungi;p__Basidiomycota;c__Agaricomycetes;o__Agaricales;f__Psathyrellaceae;g__Coprinellus	0.00021324	0.0454545
k__Fungi;p__Ascomycota;c__Leotiomycetes;o__Helotiales;f__Sclerotiniaceae;g__Monilia	0.000178381	0.0454545
k__Fungi;p__Ascomycota;c__Dothideomycetes;o__Pleosporales;f__Phaeosphaeriaceae;__	0.000128857	0.0454545
k__Fungi;p__Ascomycota;c__Dothideomycetes;o__Dothideales;f__Saccotheciaceae;__	0.000111548	0.0454545
k__Fungi;p__Ascomycota;c__Sordariomycetes;o__Hypocreales;f__Nectriaceae;g__Bisifusarium	0.00010097	0.0454545
k__Fungi;p__Ascomycota;c__Sordariomycetes;o__Glomerellales;f__Plectosphaerellaceae;g__Plectosphaerella	2.96e-05	0.0454545
k__Fungi;p__Ascomycota;c__Sordariomycetes;o__Sordariales;f__Chaetomiaceae;__	0.00362892	0.0363636
k__Fungi;p__Ascomycota;c__Eurotiomycetes;o__Chaetothyriales;f__Herpotrichiellaceae;g__Cladophialophora	0.000979653	0.0363636
k__Fungi;p__Ascomycota;c__Sordariomycetes;o__Sordariales;f__Chaetomiaceae;g__Chaetomiaceae_gen_Incertae_sedis	0.000945275	0.0363636
k__Fungi;p__Basidiomycota;c__Agaricomycetes;o__Polyporales;f__Polyporales_fam_Incertae_sedis;g__Polyporales_gen_Incertae_sedis	0.000736363	0.0363636
k__Fungi;p__Basidiomycota;c__Agaricomycetes;__;__;__	0.000613515	0.0363636
k__Fungi;p__Ascomycota;c__Eurotiomycetes;o__Onygenales;f__Onygenales_fam_Incertae_sedis;g__Onygenales_gen_Incertae_sedis	0.000524084	0.0363636
k__Fungi;p__Basidiomycota;c__Tremellomycetes;o__Tremellales;f__Trimorphomycetaceae;g__Saitozyma	0.000434413	0.0363636
k__Fungi;p__Basidiomycota;c__Agaricomycetes;o__Agaricales;f__Pluteaceae;g__Volvariella	0.000353637	0.0363636
k__Fungi;p__Ascomycota;c__Sordariomycetes;o__Hypocreales;f__Hypocreales_fam_Incertae_sedis;g__Emericellopsis	0.000282236	0.0363636
k__Fungi;p__Ascomycota;c__Dothideomycetes;o__Pleosporales;f__Lentitheciaceae;g__Keissleriella	0.000247377	0.0363636
k__Fungi;p__Basidiomycota;c__Agaricomycetes;o__Agaricales;__;__	0.000239685	0.0363636
k__Fungi;p__Ascomycota;c__Dothideomycetes;o__Pleosporales;f__Pleosporaceae;g__Curvularia	0.000234636	0.0363636
k__Fungi;p__Ascomycota;c__Dothideomycetes;o__Pleosporales;f__Pleosporaceae;g__Pleosporaceae_gen_Incertae_sedis	0.000202902	0.0363636
k__Fungi;p__Ascomycota;c__Sordariomycetes;o__Hypocreales;f__Cordycipitaceae;g__Beauveria	0.000178862	0.0363636
k__Fungi;p__Ascomycota;c__Dothideomycetes;o__Pleosporales;f__Roussoellaceae;g__Roussoella	0.00016011	0.0363636
k__Fungi;p__Basidiomycota;c__Tremellomycetes;o__Tremellales;f__Bulleribasidiaceae;g__Dioszegia	0.00016011	0.0363636
k__Fungi;p__Ascomycota;c__Sordariomycetes;o__Glomerellales;f__Plectosphaerellaceae;__	0.000159389	0.0363636
k__Fungi;p__Ascomycota;c__Dothideomycetes;o__Pleosporales;f__Pleosporales_fam_Incertae_sedis;g__Aaosphaeria	0.000142801	0.0363636
k__Fungi;p__Ascomycota;c__Dothideomycetes;o__Pleosporales;f__Roussoellaceae;g__Neoroussoella	0.000128857	0.0363636
k__Fungi;p__Basidiomycota;c__Microbotryomycetes;o__Leucosporidiales;f__Leucosporidiaceae;g__Leucosporidium	0.000122847	0.0363636
k__Fungi;p__Ascomycota;c__Dothideomycetes;o__Pleosporales;f__Leptosphaeriaceae;__	9.9e-05	0.0363636
k__Fungi;p__Ascomycota;c__Sordariomycetes;o__Microascales;f__Microascaceae;g__Pithoascus	7.67e-05	0.0363636
k__Fungi;p__Basidiomycota;c__Agaricomycetes;o__Agaricomycetes_ord_Incertae_sedis;f__Agaricomycetes_fam_Incertae_sedis;g__Agaricomycetes_gen_Incertae_sedis	5.02e-05	0.0363636
k__Fungi;p__Ascomycota;c__Saccharomycetes;o__Saccharomycetales;f__Saccharomycetaceae;g__Kluyveromyces	3.46e-05	0.0363636
k__Fungi;p__Ascomycota;c__Leotiomycetes;o__Helotiales;f__Helotiaceae;g__Scytalidium	0.000766654	0.0272727
k__Fungi;p__Ascomycota;c__Eurotiomycetes;o__Chaetothyriales;f__Trichomeriaceae;g__Knufia	0.000671694	0.0272727
k__Fungi;p__Ascomycota;c__Dothideomycetes;o__Pleosporales;f__Leptosphaeriaceae;g__Plenodomus	0.000567598	0.0272727
k__Fungi;p__Basidiomycota;c__Tremellomycetes;o__Tremellales;f__Bulleribasidiaceae;g__Hannaella	0.00048586	0.0272727
k__Fungi;p__Ascomycota;c__Sordariomycetes;o__Chaetosphaeriales;f__Chaetosphaeriaceae;g__Chaetosphaeriaceae_gen_Incertae_sedis	0.000317576	0.0272727
k__Fungi;p__Ascomycota;c__Sordariomycetes;o__Microascales;f__Microascaceae;g__Canariomyces	0.000245935	0.0272727
k__Fungi;p__Basidiomycota;c__Microbotryomycetes;o__Sporidiobolales;f__Sporidiobolaceae;g__Sporobolomyces	0.000240887	0.0272727
k__Fungi;p__Ascomycota;c__Dothideomycetes;o__Pleosporales;f__Didymosphaeriaceae;g__Paraphaeosphaeria	0.000218288	0.0272727
k__Fungi;p__Ascomycota;c__Sordariomycetes;o__Coniochaetales;f__Coniochaetaceae;g__Coniochaeta	0.000205787	0.0272727
k__Fungi;p__Basidiomycota;c__Tremellomycetes;o__Cystofilobasidiales;f__Mrakiaceae;g__Udeniomyces	0.000196171	0.0272727
k__Fungi;p__Basidiomycota;c__Agaricomycetes;o__Russulales;f__Peniophoraceae;g__Peniophora	0.000188478	0.0272727
k__Fungi;p__Basidiomycota;c__Ustilaginomycetes;o__Ustilaginales;f__Ustilaginaceae;g__Ustilago	0.000184872	0.0272727
k__Fungi;p__Basidiomycota;c__Tremellomycetes;o__Tremellales;f__Tremellales_fam_Incertae_sedis;g__Tremellales_gen_Incertae_sedis	0.000166601	0.0272727
k__Fungi;p__Ascomycota;c__Sordariomycetes;o__Hypocreales;f__Hypocreales_fam_Incertae_sedis;g__Sarocladium	0.000163957	0.0272727
k__Fungi;p__Basidiomycota;c__Agaricomycetes;o__Polyporales;f__Phanerochaetaceae;g__Bjerkandera	0.000153138	0.0272727
k__Fungi;p__Ascomycota;c__Leotiomycetes;o__Helotiales;f__Sclerotiniaceae;__	0.000141839	0.0272727
k__Fungi;p__Ascomycota;c__Dothideomycetes;o__Pleosporales;f__Phaeosphaeriaceae;g__Phaeosphaeria	0.000131262	0.0272727
k__Fungi;p__Ascomycota;c__Sordariomycetes;o__Hypocreales;f__Nectriaceae;g__Stephanonectria	0.000130781	0.0272727
k__Fungi;p__Ascomycota;c__Dothideomycetes;o__Pleosporales;f__Lophiostomataceae;__	0.000129338	0.0272727
k__Fungi;p__Basidiomycota;c__Agaricomycetes;o__Cantharellales;f__Ceratobasidiaceae;g__Ceratobasidiaceae_gen_Incertae_sedis	0.000104817	0.0272727
k__Fungi;p__Basidiomycota;c__Agaricomycetes;o__Polyporales;f__Phanerochaetaceae;g__Phanerodontia	0.000102894	0.0272727
k__Fungi;p__Mucoromycota;c__Mucoromycetes;o__Mucorales;f__Mucoraceae;g__Mucor	9.06e-05	0.0272727
k__Fungi;p__Ascomycota;c__Saccharomycetes;o__Saccharomycetales;f__Saccharomycetales_fam_Incertae_sedis;g__Diutina	8.34e-05	0.0272727
k__Fungi;p__Ascomycota;c__Sordariomycetes;o__Hypocreales;f__Catabotrydaceae;g__Catabotrydaceae_gen_Incertae_sedis	8.05e-05	0.0272727
k__Fungi;p__Ascomycota;c__Dothideomycetes;o__Pleosporales;f__Sporormiaceae;g__Preussia	7.43e-05	0.0272727
k__Fungi;p__Ascomycota;c__Sordariomycetes;o__Hypocreales;f__Bionectriaceae;g__Bionectriaceae_gen_Incertae_sedis	7.09e-05	0.0272727
k__Fungi;p__Ascomycota;c__Leotiomycetes;o__Helotiales;__;__	6.54e-05	0.0272727
k__Fungi;p__Ascomycota;c__Dothideomycetes;o__Pleosporales;f__Cucurbitariaceae;g__Cucurbitariaceae_gen_Incertae_sedis	6.42e-05	0.0272727
k__Fungi;p__Basidiomycota;c__Tremellomycetes;o__Tremellales;f__Cryptococcaceae;g__Cryptococcaceae_gen_Incertae_sedis	6.2e-05	0.0272727
k__Fungi;p__Ascomycota;c__Saccharomycetes;o__Saccharomycetales;f__Trichomonascaceae;g__Blastobotrys	6.2e-05	0.0272727
k__Fungi;p__Ascomycota;c__Eurotiomycetes;o__Chaetothyriales;__;__	5.43e-05	0.0272727
k__Fungi;p__Ascomycota;c__Sordariomycetes;o__Glomerellales;f__Plectosphaerellaceae;g__Acrostalagmus	5.19e-05	0.0272727
k__Fungi;p__Ascomycota;c__Saccharomycetes;o__Saccharomycetales;f__Pichiaceae;g__Dekkera	3.53e-05	0.0272727
k__Fungi;p__Ascomycota;c__Dothideomycetes;o__Pleosporales;f__Phaeosphaeriaceae;g__Neosetophoma	3.44e-05	0.0272727
k__Fungi;p__Ascomycota;c__Dothideomycetes;__;__;__	3.2e-05	0.0272727
k__Fungi;p__Basidiomycota;c__Exobasidiomycetes;o__Tilletiales;f__Tilletiaceae;g__Tilletia	1.73e-05	0.0272727
k__Fungi;p__Ascomycota;c__Dothideomycetes;o__Capnodiales;f__Capnodiales_fam_Incertae_sedis;g__Capnodiales_gen_Incertae_sedis	0.000681791	0.0181818
k__Fungi;p__Chytridiomycota;c__Spizellomycetes;o__Spizellomycetales;f__Spizellomycetales_fam_Incertae_sedis;g__Spizellomycetales_gen_Incertae_sedis	0.000513747	0.0181818
k__Fungi;p__Basidiomycota;c__Agaricomycetes;o__Agaricales;f__Strophariaceae;g__Strophariaceae_gen_Incertae_sedis	0.000428884	0.0181818
k__Fungi;p__Ascomycota;c__Saccharomycetes;o__Saccharomycetales;f__Debaryomycetaceae;g__Priceomyces	0.000388255	0.0181818
k__Fungi;p__Ascomycota;c__Eurotiomycetes;o__Verrucariales;f__Verrucariaceae;g__Verrucaria	0.000376956	0.0181818
k__Fungi;p__Ascomycota;c__Dothideomycetes;o__Acrospermales;f__Acrospermales_fam_Incertae_sedis;g__Leptodiscella	0.000370225	0.0181818
k__Fungi;p__Mucoromycota;c__Mucoromycetes;o__Mucorales;f__Rhizopodaceae;g__Rhizopus	0.000294737	0.0181818
k__Fungi;p__Ascomycota;c__Saccharomycetes;o__Saccharomycetales;f__Saccharomycetaceae;g__Nakaseomyces	0.000285842	0.0181818
k__Fungi;p__Ascomycota;c__Dothideomycetes;o__Pleosporales;f__Didymosphaeriaceae;__	0.000215644	0.0181818
k__Fungi;p__Ascomycota;c__Eurotiomycetes;o__Eurotiales;__;__	0.000206028	0.0181818
k__Fungi;p__Ascomycota;c__Dothideomycetes;o__Pleosporales;f__Didymellaceae;g__Boeremia	0.000205066	0.0181818
k__Fungi;p__Ascomycota;c__Pezizomycetes;o__Pezizales;f__Pyronemataceae;g__Cheilymenia	0.000193767	0.0181818
k__Fungi;p__Ascomycota;c__Eurotiomycetes;o__Chaetothyriales;f__Chaetothyriales_fam_Incertae_sedis;g__Anthracina	0.000188478	0.0181818
k__Fungi;p__Ascomycota;c__Sordariomycetes;o__Xylariales;f__Sporocadaceae;__	0.000150013	0.0181818
k__Fungi;p__Ascomycota;c__Sordariomycetes;o__Hypocreales;f__Clavicipitaceae;g__Metarhizium	0.00014809	0.0181818
k__Fungi;p__Ascomycota;c__Eurotiomycetes;o__Chaetothyriales;f__Chaetothyriales_fam_Incertae_sedis;g__Chaetothyriales_gen_Incertae_sedis	0.00014232	0.0181818
k__Fungi;p__Basidiomycota;c__Agaricomycetes;o__Agaricales;f__Psathyrellaceae;g__Psathyrellaceae_gen_Incertae_sedis	0.000138714	0.0181818
k__Fungi;p__Basidiomycota;c__Agaricomycetes;o__Polyporales;f__Meruliaceae;g__Phlebia	0.000138233	0.0181818
k__Fungi;p__Ascomycota;c__Lecanoromycetes;o__Peltigerales;f__Pannariaceae;g__Pectenia	0.000133666	0.0181818
k__Fungi;p__Basidiomycota;__;__;__;__	0.000116356	0.0181818
k__Fungi;p__Ascomycota;c__Dothideomycetes;o__Pleosporales;f__Sporormiaceae;g__Westerdykella	0.000114193	0.0181818
k__Fungi;p__Ascomycota;c__Sordariomycetes;o__Sordariales;f__Sordariaceae;__	0.000111548	0.0181818
k__Fungi;p__Mortierellomycota;c__Mortierellomycetes;o__Mortierellales;f__Mortierellaceae;__	0.000102653	0.0181818
k__Fungi;p__Ascomycota;c__Leotiomycetes;o__Helotiales;f__Helotiales_fam_Incertae_sedis;g__Helotiales_gen_Incertae_sedis	0.000102413	0.0181818
k__Fungi;p__Ascomycota;c__Eurotiomycetes;o__Onygenales;f__Onygenaceae;g__Chrysosporium	0.000102413	0.0181818
k__Fungi;p__Ascomycota;c__Sordariomycetes;o__Hypocreales;f__Hypocreaceae;g__Monocillium	0.000101692	0.0181818
k__Fungi;p__Ascomycota;c__Dothideomycetes;o__Pleosporales;f__Didymellaceae;g__Neoascochyta	0.000101211	0.0181818
k__Fungi;p__Mucoromycota;c__Umbelopsidomycetes;o__GS23;f__GS23_fam_Incertae_sedis;g__GS23_gen_Incertae_sedis	9.81e-05	0.0181818
k__Fungi;p__Ascomycota;c__Dothideomycetes;o__Coniosporiales;f__Coniosporiaceae;g__Coniosporium	9.14e-05	0.0181818
k__Fungi;p__Ascomycota;c__Dothideomycetes;o__Pleosporales;f__Didymellaceae;g__Phoma	9.04e-05	0.0181818
k__Fungi;p__Ascomycota;c__Sordariomycetes;o__Hypocreales;f__Bionectriaceae;g__Clonostachys	8.87e-05	0.0181818
k__Fungi;p__Ascomycota;c__Saccharomycetes;o__Saccharomycetales;f__Eremotheciaceae;g__Holleya	6.73e-05	0.0181818
k__Fungi;p__Basidiomycota;c__Agaricomycetes;o__Agaricales;f__Bolbitiaceae;g__Conocybe	6.01e-05	0.0181818
k__Fungi;p__Ascomycota;c__Saccharomycetes;o__Saccharomycetales;f__Metschnikowiaceae;g__Metschnikowia	6.01e-05	0.0181818
k__Fungi;p__Ascomycota;c__Dothideomycetes;o__Pleosporales;f__Phaeosphaeriaceae;g__Setophoma	5.77e-05	0.0181818
k__Fungi;p__Ascomycota;c__Sordariomycetes;o__Hypocreales;f__Nectriaceae;g__Lasionectria	5.77e-05	0.0181818
k__Fungi;p__Basidiomycota;c__Agaricomycetes;o__Polyporales;f__Irpicaceae;g__Gloeoporus	5.58e-05	0.0181818
k__Fungi;p__Mucoromycota;c__Mucoromycetes;o__Mucorales;f__Lichtheimiaceae;g__Lichtheimia	5.48e-05	0.0181818
k__Fungi;p__Basidiomycota;c__Agaricomycetes;o__Phallales;f__Phallaceae;g__Phallus	5.43e-05	0.0181818
k__Fungi;p__Ascomycota;c__Sordariomycetes;o__Sordariales;f__Cephalothecaceae;g__Phialemonium	5.39e-05	0.0181818
k__Fungi;p__Ascomycota;c__Sordariomycetes;o__Hypocreales;f__Hypocreales_fam_Incertae_sedis;g__Chlamydocillium	4.33e-05	0.0181818
k__Fungi;p__Ascomycota;c__Dothideomycetes;o__Pleosporales;f__Teichosporaceae;g__Teichospora	3.97e-05	0.0181818
k__Fungi;p__Ascomycota;c__Dothideomycetes;o__Pleosporales;f__Neopyrenochaetaceae;g__Neopyrenochaeta	3.94e-05	0.0181818
k__Fungi;p__Ascomycota;c__Sordariomycetes;o__Xylariales;f__Xylariales_fam_Incertae_sedis;g__Hansfordia	3.77e-05	0.0181818
k__Fungi;p__Ascomycota;c__Sordariomycetes;o__Hypocreales;f__Stachybotryaceae;g__Striaticonidium	3.77e-05	0.0181818
k__Fungi;p__Ascomycota;c__Sordariomycetes;o__Hypocreales;f__Nectriaceae;g__Fusicolla	3.32e-05	0.0181818
k__Fungi;p__Ascomycota;c__Sordariomycetes;o__Glomerellales;f__Glomerellaceae;g__Colletotrichum	3.17e-05	0.0181818
k__Fungi;p__Ascomycota;c__Sordariomycetes;o__Xylariales;f__Xylariaceae;g__Ascotricha	2.88e-05	0.0181818
k__Fungi;p__Ascomycota;c__Dothideomycetes;o__Pleosporales;f__Didymosphaeriaceae;g__Neokalmusia	2.79e-05	0.0181818
k__Fungi;p__Ascomycota;c__Dothideomycetes;o__Mycosphaerellales;f__Mycosphaerellaceae;g__Mycosphaerella	2.6e-05	0.0181818
k__Fungi;p__Ascomycota;c__Dothideomycetes;o__Pleosporales;f__Thyridariaceae;g__Parathyridaria	2.5e-05	0.0181818
k__Fungi;p__Ascomycota;c__Sordariomycetes;o__Xylariales;f__Xylariales_fam_Incertae_sedis;g__Xylariales_gen_Incertae_sedis	2.21e-05	0.0181818
k__Fungi;p__Basidiomycota;c__Cystobasidiomycetes;o__Cystobasidiomycetes_ord_Incertae_sedis;f__Buckleyzymaceae;g__Buckleyzyma	1.9e-05	0.0181818
k__Fungi;p__Blastocladiomycota;c__Blastocladiomycota_cls_Incertae_sedis;o__Blastocladiomycota_ord_Incertae_sedis;f__Blastocladiomycota_fam_Incertae_sedis;g__Blastocladiomycota_gen_Incertae_sedis	1.73e-05	0.0181818
k__Fungi;p__Ascomycota;c__Saccharomycetes;o__Saccharomycetales;f__Debaryomycetaceae;g__Schwanniomyces	1.56e-05	0.0181818
k__Fungi;p__Basidiomycota;c__Agaricomycetes;o__Polyporales;f__Meruliaceae;g__Scopuloides	1.23e-05	0.0181818
k__Fungi;p__Ascomycota;c__Sordariomycetes;o__Xylariales;f__Amphisphaeriaceae;g__Microdochium	1.13e-05	0.0181818
k__Fungi;p__Ascomycota;c__Pezizomycetes;o__Pezizales;f__Pyronemataceae;g__Pyronemataceae_gen_Incertae_sedis	5.53e-06	0.0181818
k__Fungi;p__Ascomycota;c__Sordariomycetes;o__Hypocreales;f__Bionectriaceae;g__Geosmithia	4.81e-06	0.0181818
k__Fungi;p__Ascomycota;c__Sordariomycetes;o__Microascales;f__Microascaceae;g__Microascaceae_gen_Incertae_sedis	4.81e-06	0.0181818
k__Fungi;p__Ascomycota;c__Dothideomycetes;o__Botryosphaeriales;f__Botryosphaeriaceae;g__Lasiodiplodia	3.85e-06	0.0181818
k__Fungi;p__Ascomycota;c__Sordariomycetes;o__Togniniales;f__Togniniaceae;g__Phaeoacremonium	0.00415613	0.00909091
k__Fungi;p__Chytridiomycota;c__Rhizophlyctidomycetes;o__Rhizophlyctidales;f__Rhizophlyctidales_fam_Incertae_sedis;g__Rhizophlyctidales_gen_Incertae_sedis	0.00275914	0.00909091
k__Fungi;p__Ascomycota;c__Sordariomycetes;o__Coniochaetales;f__Coniochaetaceae;g__Coniochaetaceae_gen_Incertae_sedis	0.00145325	0.00909091
k__Fungi;p__Ascomycota;c__Sordariomycetes;o__Hypocreales;f__Nectriaceae;g__Mariannaea	0.000858489	0.00909091
k__Fungi;p__Ascomycota;c__Sordariomycetes;o__Xylariales;f__Xylariales_fam_Incertae_sedis;g__Fusidium	0.000858248	0.00909091
k__Fungi;p__Ascomycota;c__Dothideomycetes;o__Pleosporales;f__Pleosporaceae;g__Bipolaris	0.000729631	0.00909091
k__Fungi;p__Ascomycota;c__Dothideomycetes;o__Pleosporales;f__Pleosporales_fam_Incertae_sedis;g__Pseudochaetosphaeronema	0.000525046	0.00909091
k__Fungi;p__Ascomycota;c__Leotiomycetes;o__Erysiphales;f__Erysiphaceae;g__Golovinomyces	0.000506775	0.00909091
k__Fungi;p__Ascomycota;c__Eurotiomycetes;o__Eurotiomycetes_ord_Incertae_sedis;f__Eurotiomycetes_fam_Incertae_sedis;g__Eurotiomycetes_gen_Incertae_sedis	0.000497399	0.00909091
k__Fungi;p__Ascomycota;c__Dothideomycetes;o__Pleosporales;f__Didymosphaeriaceae;g__Paraconiothyrium	0.000474321	0.00909091
k__Fungi;p__Ascomycota;c__Leotiomycetes;o__Helotiales;f__Calloriaceae;g__Polyphilus	0.000444029	0.00909091
k__Fungi;p__Ascomycota;c__Dothideomycetes;o__Pleosporales;f__Didymosphaeriaceae;g__Didymosphaeriaceae_gen_Incertae_sedis	0.000439221	0.00909091
k__Fungi;p__Ascomycota;c__Eurotiomycetes;o__Verrucariales;f__Verrucariales_fam_Incertae_sedis;g__Verrucariales_gen_Incertae_sedis	0.000432009	0.00909091
k__Fungi;p__Ascomycota;c__Sordariomycetes;o__Sporidesmiales;f__Sporidesmiaceae;g__Sporidesmium	0.000393544	0.00909091
k__Fungi;p__Ascomycota;c__Dothideomycetes;o__Pleosporales;f__Leptosphaeriaceae;g__Paraleptosphaeria	0.000339693	0.00909091
k__Fungi;p__Basidiomycota;c__Agaricomycetes;o__Agaricales;f__Agaricaceae;g__Coprinus	0.000283919	0.00909091
k__Fungi;p__Ascomycota;c__Sordariomycetes;o__Sordariales;f__Podosporaceae;__	0.00026685	0.00909091
k__Fungi;p__Ascomycota;c__Dothideomycetes;o__Pleosporales;f__Didymellaceae;g__Cumuliphoma	0.000242329	0.00909091
k__Fungi;p__Basidiomycota;c__Agaricomycetes;o__Cantharellales;f__Botryobasidiaceae;g__Botryobasidium	0.000239444	0.00909091
k__Fungi;p__Basidiomycota;c__Agaricomycetes;o__Russulales;f__Russulaceae;g__Russula	0.000232953	0.00909091
k__Fungi;p__Basidiomycota;c__Microbotryomycetes;o__Sporidiobolales;f__Sporidiobolaceae;__	0.000216365	0.00909091
k__Fungi;p__Ascomycota;c__Sordariomycetes;o__Sordariales;f__Chaetomiaceae;g__Pseudothielavia	0.000192084	0.00909091
k__Fungi;p__Ascomycota;c__Dothideomycetes;o__Tubeufiales;f__Tubeufiaceae;g__Helicoma	0.00018944	0.00909091
k__Fungi;p__Basidiomycota;c__Geminibasidiomycetes;o__Geminibasidiales;f__Geminibasidiaceae;g__Geminibasidium	0.000185834	0.00909091
k__Fungi;p__Ascomycota;c__Sordariomycetes;o__Sordariales;f__Sordariales_fam_Incertae_sedis;g__Sordariales_gen_Incertae_sedis	0.000179102	0.00909091
k__Fungi;p__Basidiomycota;c__Agaricomycetes;o__Cantharellales;f__Ceratobasidiaceae;__	0.0001779	0.00909091
k__Fungi;p__Basidiomycota;c__Agaricomycetes;o__Agaricales;f__Agaricaceae;g__Tulostoma	0.000162514	0.00909091
k__Fungi;p__Basidiomycota;c__Agaricomycetes;o__Cantharellales;f__Ceratobasidiaceae;g__Rhizoctonia	0.000157706	0.00909091
k__Fungi;p__Basidiomycota;c__Agaricomycetes;o__Corticiales;f__Punctulariaceae;g__Punctularia	0.000147609	0.00909091
k__Fungi;p__Ascomycota;c__Sordariomycetes;o__Hypocreales;f__Ophiocordycipitaceae;g__Purpureocillium	0.000143763	0.00909091
k__Fungi;p__Ascomycota;c__Dothideomycetes;o__Pleosporales;f__Didymosphaeriaceae;g__Letendraea	0.000142801	0.00909091
k__Fungi;p__Ascomycota;c__Pezizomycotina_cls_Incertae_sedis;o__Pezizomycotina_ord_Incertae_sedis;f__Pezizomycotina_fam_Incertae_sedis;g__Pezizomycotina_gen_Incertae_sedis	0.000140157	0.00909091
k__Fungi;p__Ascomycota;c__Eurotiomycetes;o__Chaetothyriales;f__Herpotrichiellaceae;g__Veronaea	0.000139195	0.00909091
k__Fungi;p__Basidiomycota;c__Agaricomycetes;o__Agaricales;f__Lyophyllaceae;g__Fibulochlamys	0.000138714	0.00909091
k__Fungi;p__Ascomycota;c__Saccharomycetes;o__Saccharomycetales;f__Phaffomycetaceae;g__Barnettozyma	0.000131262	0.00909091
k__Fungi;p__Basidiomycota;c__Agaricomycetes;o__Polyporales;f__Fomitopsidaceae;__	0.0001303	0.00909091
k__Fungi;p__Basidiomycota;c__Agaricomycetes;o__Polyporales;f__Fomitopsidaceae;g__Amyloporia	0.000129819	0.00909091
k__Fungi;p__Basidiomycota;c__Agaricomycetes;o__Thelephorales;f__Thelephoraceae;g__Pseudotomentella	0.000128857	0.00909091
k__Fungi;p__Ascomycota;c__Sordariomycetes;o__Hypocreales;f__Ophiocordycipitaceae;g__Ophiocordyceps	0.000115635	0.00909091
k__Fungi;p__Ascomycota;c__Leotiomycetes;o__Thelebolales;f__Pseudeurotiaceae;g__Pseudogymnoascus	0.000111308	0.00909091
k__Fungi;p__Basidiomycota;c__Agaricomycetes;o__Agaricales;f__Entolomataceae;g__Clitopilus	0.000110346	0.00909091
k__Fungi;p__Ascomycota;c__Dothideomycetes;o__Pleosporales;f__Leptosphaeriaceae;g__Querciphoma	0.000109625	0.00909091
k__Fungi;p__Ascomycota;c__Pezizomycetes;o__Pezizales;f__Sarcosomataceae;g__Trichaleurina	0.000107221	0.00909091
k__Fungi;p__Basidiomycota;c__Agaricomycetes;o__Agaricales;f__Tricholomataceae;g__Melanoleuca	0.000105298	0.00909091
k__Fungi;p__Ascomycota;c__Dothideomycetes;o__Pleosporales;f__Phaeosphaeriaceae;g__Paraphoma	0.000105057	0.00909091
k__Fungi;p__Rozellomycota;c__Rozellomycotina_cls_Incertae_sedis;o__Branch03;f__Branch03_fam_Incertae_sedis;g__Branch03_gen_Incertae_sedis	0.000102894	0.00909091
k__Fungi;p__Ascomycota;c__Dothideomycetes;o__Mycosphaerellales;f__Teratosphaeriaceae;g__Eupenidiella	0.000101211	0.00909091
k__Fungi;p__Ascomycota;c__Leotiomycetes;o__Helotiales;f__Helotiales_fam_Incertae_sedis;g__Amphobotrys	9.95e-05	0.00909091
k__Fungi;p__Basidiomycota;c__Agaricomycetes;o__Polyporales;f__Fomitopsidaceae;g__Postia	9.88e-05	0.00909091
k__Fungi;p__Ascomycota;c__Dothideomycetes;o__Mycosphaerellales;f__Teratosphaeriaceae;g__Hortaea	9.3e-05	0.00909091
k__Fungi;p__Basidiomycota;c__Tremellomycetes;o__Filobasidiales;f__Piskurozymaceae;g__Solicoccozyma	9.23e-05	0.00909091
k__Fungi;p__Basidiomycota;c__Tremellomycetes;o__Tremellales;f__Tremellaceae;g__Tremella	9.04e-05	0.00909091
k__Fungi;p__Ascomycota;c__Dothideomycetes;o__Pleosporales;f__Corynesporascaceae;g__Corynespora	9.02e-05	0.00909091
k__Fungi;p__Ascomycota;c__Eurotiomycetes;o__Onygenales;f__Arachnomycetaceae;g__Onychocola	8.73e-05	0.00909091
k__Fungi;p__Ascomycota;c__Dothideomycetes;o__Mycosphaerellales;f__Mycosphaerellaceae;g__Pallidocercospora	8.39e-05	0.00909091
k__Fungi;p__Ascomycota;c__Leotiomycetes;o__Helotiales;f__Helotiales_fam_Incertae_sedis;__	8.37e-05	0.00909091
k__Fungi;p__Ascomycota;c__Dothideomycetes;o__Pleosporales;f__Didymosphaeriaceae;g__Spegazzinia	8.05e-05	0.00909091
k__Fungi;p__Ascomycota;c__Dothideomycetes;o__Venturiales;f__Sympoventuriaceae;g__Scolecobasidium	7.81e-05	0.00909091
k__Fungi;p__Ascomycota;c__Leotiomycetes;o__Helotiales;f__Helotiales_fam_Incertae_sedis;g__Chalara	7.09e-05	0.00909091
k__Fungi;p__Basidiomycota;c__Tremellomycetes;o__Trichosporonales;f__Trichosporonaceae;g__Effuseotrichosporon	6.88e-05	0.00909091
k__Fungi;p__Ascomycota;c__Saccharomycetes;o__Saccharomycetales;f__Saccharomycetales_fam_Incertae_sedis;g__Limtongozyma	6.71e-05	0.00909091
k__Fungi;p__Ascomycota;c__Dothideomycetes;o__Pleosporales;f__Pleosporales_fam_Incertae_sedis;g__Camarographium	6.71e-05	0.00909091
k__Fungi;p__Basidiomycota;c__Agaricostilbomycetes;o__Agaricostilbales;f__Jianyuniaceae;g__Jianyunia	6.66e-05	0.00909091
k__Fungi;p__Ascomycota;c__Sordariomycetes;o__Glomerellales;f__Plectosphaerellaceae;g__Cephalosporium	6.52e-05	0.00909091
k__Fungi;p__Ascomycota;c__Dothideomycetes;o__Pleosporales;f__Didymellaceae;g__Remotididymella	6.35e-05	0.00909091
k__Fungi;p__Basidiomycota;c__Agaricomycetes;o__Corticiales;f__Corticiaceae;g__Duportella	6.13e-05	0.00909091
k__Fungi;p__Ascomycota;c__Dothideomycetes;o__Pleosporales;f__Phaeosphaeriaceae;g__Phaeosphaeriaceae_gen_Incertae_sedis	5.91e-05	0.00909091
k__Fungi;p__Ascomycota;c__Dothideomycetes;o__Mycosphaerellales;f__Teratosphaeriaceae;g__Penidiella	5.82e-05	0.00909091
k__Fungi;p__Ascomycota;c__Laboulbeniomycetes;__;__;__	5.75e-05	0.00909091
k__Fungi;p__Basidiomycota;c__Agaricomycetes;o__Polyporales;f__Fomitopsidaceae;g__Fibroporia	5.67e-05	0.00909091
k__Fungi;p__Ascomycota;c__Sordariomycetes;o__Distoseptisporales;f__Distoseptisporaceae;g__Distoseptispora	5.6e-05	0.00909091
k__Fungi;p__Ascomycota;c__Saccharomycetes;o__Saccharomycetales;f__Phaffomycetaceae;g__Komagataella	5.51e-05	0.00909091
k__Fungi;p__Ascomycota;c__Eurotiomycetes;o__Onygenales;__;__	5.46e-05	0.00909091
k__Fungi;p__Ascomycota;c__Eurotiomycetes;o__Onygenales;f__Arachnomycetaceae;g__Arachnomycetaceae_gen_Incertae_sedis	5.22e-05	0.00909091
k__Fungi;p__Ascomycota;c__Leotiomycetes;o__Thelebolales;f__Thelebolales_fam_Incertae_sedis;g__Thelebolales_gen_Incertae_sedis	5.17e-05	0.00909091
k__Fungi;p__Basidiomycota;c__Agaricomycetes;o__Agaricales;f__Inocybaceae;g__Inocybe	4.98e-05	0.00909091
k__Fungi;p__Ascomycota;c__Dothideomycetes;o__Pleosporales;f__Thyridariaceae;g__Thyridariaceae_gen_Incertae_sedis	4.98e-05	0.00909091
k__Fungi;p__Ascomycota;c__Sordariomycetes;o__Sordariales;f__Podosporaceae;g__Podospora	4.78e-05	0.00909091
k__Fungi;p__Ascomycota;c__Saccharomycetes;o__Saccharomycetales;f__Saccharomycopsidaceae;g__Ambrosiozyma	4.78e-05	0.00909091
k__Fungi;p__Ascomycota;c__Dothideomycetes;o__Pleosporales;f__Biatriosporaceae;g__Biatriospora	4.69e-05	0.00909091
k__Fungi;p__Glomeromycota;c__Glomeromycetes;o__Diversisporales;f__Diversisporaceae;g__Diversispora	4.59e-05	0.00909091
k__Fungi;p__Basidiomycota;c__Agaricomycetes;o__Agaricales;f__Agaricaceae;g__Agaricus	4.42e-05	0.00909091
k__Fungi;p__Ascomycota;c__Sordariomycetes;o__Hypocreales;f__Stachybotryaceae;g__Stachybotryaceae_gen_Incertae_sedis	4.4e-05	0.00909091
k__Fungi;p__Ascomycota;c__Sordariomycetes;o__Atractosporales;f__Conlariaceae;g__Conlarium	4.35e-05	0.00909091
k__Fungi;p__Basidiomycota;c__Agaricomycetes;o__Agaricales;f__Psathyrellaceae;g__Parasola	4.23e-05	0.00909091
k__Fungi;p__Basidiomycota;c__Agaricomycetes;o__Agaricales;f__Strophariaceae;g__Hypholoma	4.21e-05	0.00909091
k__Fungi;p__Ascomycota;c__Leotiomycetes;o__Helotiales;f__Ploettnerulaceae;g__Cadophora	4.16e-05	0.00909091
k__Fungi;p__Ascomycota;c__Sordariomycetes;o__Hypocreales;f__Bionectriaceae;g__Gliomastix	4.11e-05	0.00909091
k__Fungi;p__Ascomycota;c__Dothideomycetes;o__Pleosporales;f__Pleosporaceae;g__Alternaria	4.11e-05	0.00909091
k__Fungi;p__Ascomycota;c__Sordariomycetes;o__Glomerellales;f__Plectosphaerellaceae;g__Chordomyces	3.99e-05	0.00909091
k__Fungi;p__Ascomycota;c__Sordariomycetes;o__Hypocreales;f__Nectriaceae;g__Rectifusarium	3.8e-05	0.00909091
k__Fungi;p__Ascomycota;c__Leotiomycetes;o__Helotiales;f__Rutstroemiaceae;g__Lambertella	3.75e-05	0.00909091
k__Fungi;p__Basidiomycota;c__Agaricomycetes;o__Agaricales;f__Bolbitiaceae;g__Panaeolus	3.73e-05	0.00909091
k__Fungi;p__Ascomycota;c__Sordariomycetes;o__Sordariales;f__Chaetomiaceae;g__Dichotomopilus	3.58e-05	0.00909091
k__Fungi;p__Ascomycota;c__Dothideomycetes;o__Botryosphaeriales;f__Botryosphaeriaceae;g__Neodeightonia	3.58e-05	0.00909091
k__Fungi;p__Basidiomycota;c__Agaricomycetes;o__Sebacinales;f__Sebacinaceae;g__Sebacina	3.56e-05	0.00909091
k__Fungi;p__Ascomycota;c__Sordariomycetes;o__Sordariales;f__Podosporaceae;g__Podosporaceae_gen_Incertae_sedis	3.46e-05	0.00909091
k__Fungi;p__Ascomycota;c__Dothideomycetes;o__Pleosporales;f__Didymellaceae;g__Didymellaceae_gen_Incertae_sedis	3.34e-05	0.00909091
k__Fungi;p__Ascomycota;c__Saccharomycetes;o__Saccharomycetales;f__Saccharomycodaceae;g__Hanseniaspora	3.17e-05	0.00909091
k__Fungi;p__Ascomycota;c__Dothideomycetes;o__Pleosporales;f__Pleosporaceae;g__Stemphylium	3.05e-05	0.00909091
k__Fungi;p__Ascomycota;c__Eurotiomycetes;o__Eurotiales;f__Trichocomaceae;g__Sagenomella	3.05e-05	0.00909091
k__Fungi;p__Basidiomycota;c__Agaricostilbomycetes;o__Agaricostilbales;f__Agaricostilbaceae;g__Agaricostilbaceae_gen_Incertae_sedis	2.96e-05	0.00909091
k__Fungi;p__Ascomycota;c__Sordariomycetes;o__Sordariales;f__Chaetomiaceae;g__Thielavia	2.93e-05	0.00909091
k__Fungi;p__Ascomycota;c__Sordariomycetes;o__Microascales;f__Microascaceae;g__Yunnania	2.88e-05	0.00909091
k__Fungi;p__Ascomycota;c__Sordariomycetes;o__Coniochaetales;__;__	2.79e-05	0.00909091
k__Fungi;p__Basidiomycota;c__Agaricomycetes;o__Phallales;f__Phallales_fam_Incertae_sedis;g__Phallales_gen_Incertae_sedis	2.76e-05	0.00909091
k__Fungi;p__Ascomycota;c__Sordariomycetes;o__Hypocreales;f__Cordycipitaceae;g__Cordycipitaceae_gen_Incertae_sedis	2.76e-05	0.00909091
k__Fungi;p__Ascomycota;c__Saccharomycetes;o__Saccharomycetales;f__Saccharomycetaceae;g__Ogataea	2.76e-05	0.00909091
k__Fungi;p__Ascomycota;c__Dothideomycetes;o__Pleosporales;f__Nigrogranaceae;g__Nigrograna	2.74e-05	0.00909091
k__Fungi;p__Ascomycota;c__Eurotiomycetes;o__Chaetothyriales;f__Trichomeriaceae;g__Alatosessilispora	2.74e-05	0.00909091
k__Fungi;p__Ascomycota;c__Sordariomycetes;o__Sordariales;f__Lasiosphaeriaceae;g__Lasiosphaeriaceae_gen_Incertae_sedis	2.69e-05	0.00909091
k__Fungi;p__Ascomycota;c__Dothideomycetes;o__Capnodiales;f__Capnodiaceae;__	2.62e-05	0.00909091
k__Fungi;p__Ascomycota;c__Dothideomycetes;o__Venturiales;f__Venturiaceae;g__Venturia	2.6e-05	0.00909091
k__Fungi;p__Basidiomycota;c__Wallemiomycetes;o__Wallemiales;f__Wallemiaceae;__	2.5e-05	0.00909091
k__Fungi;p__Ascomycota;c__Saccharomycetes;o__Saccharomycetales;f__Dipodascaceae;g__Sporopachydermia	2.48e-05	0.00909091
k__Fungi;p__Ascomycota;c__Sordariomycetes;o__Xylariales;f__Lopadostomataceae;g__Lopadostoma	2.48e-05	0.00909091
k__Fungi;p__Basidiomycota;c__Agaricomycetes;o__Agaricales;f__Hymenogastraceae;g__Gymnopilus	2.45e-05	0.00909091
k__Fungi;p__Ascomycota;c__Sordariomycetes;o__Melanosporales;__;__	2.38e-05	0.00909091
k__Fungi;p__Ascomycota;c__Leotiomycetes;o__Helotiales;f__Tympanidaceae;__	2.38e-05	0.00909091
k__Fungi;p__Ascomycota;c__Eurotiomycetes;o__Chaetothyriales;f__Trichomeriaceae;__	2.33e-05	0.00909091
k__Fungi;p__Ascomycota;c__Dothideomycetes;o__Dothideomycetes_ord_Incertae_sedis;f__Eremomycetaceae;g__Arthrographis	2.31e-05	0.00909091
k__Fungi;p__Ascomycota;c__Sordariomycetes;o__Sordariales;f__Chaetomiaceae;g__Mycothermus	2.26e-05	0.00909091
k__Fungi;p__Ascomycota;c__Leotiomycetes;o__Helotiales;f__Helotiaceae;g__Tetracladium	2.19e-05	0.00909091
k__Fungi;p__Ascomycota;c__Sordariomycetes;o__Xylariales;f__Xylariaceae;g__Jumillera	2.16e-05	0.00909091
k__Fungi;p__Basidiomycota;c__Agaricomycetes;o__Agaricales;f__Lycoperdaceae;g__Lycoperdon	2.14e-05	0.00909091
k__Fungi;p__Ascomycota;c__Sordariomycetes;o__Sordariales;f__Chaetomiaceae;g__Stolonocarpus	2.12e-05	0.00909091
k__Fungi;p__Ascomycota;c__Dothideomycetes;o__Pleosporales;f__Parapyrenochaetaceae;g__Parapyrenochaeta	2.02e-05	0.00909091
k__Fungi;p__Ascomycota;c__Sordariomycetes;o__Sordariales;f__Chaetomiaceae;g__Ovatospora	1.97e-05	0.00909091
k__Fungi;p__Basidiomycota;c__Agaricomycetes;o__Agaricales;f__Lycoperdaceae;g__Calvatia	1.92e-05	0.00909091
k__Fungi;p__Ascomycota;c__Eurotiomycetes;o__Verrucariales;f__Verrucariaceae;g__Verrucariaceae_gen_Incertae_sedis	1.92e-05	0.00909091
k__Fungi;p__Ascomycota;c__Dothideomycetes;o__Pleosporales;f__Leptosphaeriaceae;g__Leptosphaeria	1.88e-05	0.00909091
k__Fungi;p__Ascomycota;c__Eurotiomycetes;o__Onygenales;f__Onygenaceae;g__Keratinophyton	1.88e-05	0.00909091
k__Fungi;p__Ascomycota;c__Sordariomycetes;o__Hypocreales;f__Stachybotryaceae;g__Myrothecium	1.83e-05	0.00909091
k__Fungi;p__Ascomycota;c__Sordariomycetes;o__Microascales;f__Microascaceae;g__Wardomyces	1.78e-05	0.00909091
k__Fungi;p__Basidiomycota;c__Agaricostilbomycetes;o__Agaricostilbales;f__Chionosphaeraceae;g__Chionosphaera	1.75e-05	0.00909091
k__Fungi;p__Basidiomycota;c__Microbotryomycetes;o__Sporidiobolales;f__Sporidiobolaceae;g__Rhodosporidiobolus	1.71e-05	0.00909091
k__Fungi;p__Basidiomycota;c__Agaricomycetes;o__Atheliales;f__Tylosporaceae;__	1.68e-05	0.00909091
k__Fungi;p__Ascomycota;c__Dothideomycetes;o__Pleosporales;f__Teichosporaceae;g__Magnibotryascoma	1.66e-05	0.00909091
k__Fungi;p__Ascomycota;c__Sordariomycetes;o__Sordariales;f__Chaetomiaceae;g__Botryotrichum	1.63e-05	0.00909091
k__Fungi;p__Basidiomycota;c__Agaricomycetes;o__Polyporales;f__Fomitopsidaceae;g__Sarcoporia	1.44e-05	0.00909091
k__Fungi;p__Basidiomycota;c__Agaricostilbomycetes;o__Agaricostilbales;__;__	1.44e-05	0.00909091
k__Fungi;p__Ascomycota;c__Sordariomycetes;o__Glomerellales;f__Plectosphaerellaceae;g__Verticillium	1.37e-05	0.00909091
k__Fungi;p__Ascomycota;c__Sordariomycetes;o__Hypocreales;f__Clavicipitaceae;g__Claviceps	1.35e-05	0.00909091
k__Fungi;p__Ascomycota;c__Eurotiomycetes;o__Verrucariales;f__Verrucariaceae;g__Endocarpon	1.35e-05	0.00909091
k__Fungi;p__Basidiomycota;c__Agaricomycetes;o__Russulales;f__Stereaceae;g__Aleurodiscus	1.32e-05	0.00909091
k__Fungi;p__Olpidiomycota;c__Olpidiomycetes;o__Olpidiales;f__Olpidiaceae;__	1.3e-05	0.00909091
k__Fungi;p__Basidiomycota;c__Tremellomycetes;o__Tremellales;f__Cryptococcaceae;__	1.27e-05	0.00909091
k__Fungi;p__Mucoromycota;c__Mucoromycetes;o__Mucorales;f__Pilobolaceae;g__Pilobolus	1.27e-05	0.00909091
k__Fungi;p__Basidiomycota;c__Tremellomycetes;o__Trichosporonales;f__Tetragoniomycetaceae;g__Tetragoniomycetaceae_gen_Incertae_sedis	1.27e-05	0.00909091
k__Fungi;p__Basidiomycota;c__Tremellomycetes;o__Tremellales;f__Cryptococcaceae;g__Cryptococcus	1.18e-05	0.00909091
k__Fungi;p__Ascomycota;c__Orbiliomycetes;o__Orbiliales;f__Orbiliales_fam_Incertae_sedis;g__Orbiliales_gen_Incertae_sedis	1.18e-05	0.00909091
k__Fungi;p__Ascomycota;c__Eurotiomycetes;o__Chaetothyriales;f__Trichomeriaceae;g__Bradymyces	1.15e-05	0.00909091
k__Fungi;p__Ascomycota;c__Archaeorhizomycetes;__;__;__	1.13e-05	0.00909091
k__Fungi;p__Ascomycota;c__Sordariomycetes;o__Microascales;f__Microascaceae;g__Kernia	1.11e-05	0.00909091
k__Fungi;p__Ascomycota;c__Sordariomycetes;o__Glomerellales;f__Plectosphaerellaceae;g__Sodiomyces	9.86e-06	0.00909091
k__Fungi;p__Ascomycota;c__Sordariomycetes;o__Hypocreales;f__Stachybotryaceae;g__Paramyrothecium	9.38e-06	0.00909091
k__Fungi;p__Basidiomycota;c__Agaricomycetes;o__Agaricales;f__Lycoperdaceae;__	8.9e-06	0.00909091
k__Fungi;p__Ascomycota;c__Dothideomycetes;o__Pleosporales;f__Thyridariaceae;g__Thyridaria	8.9e-06	0.00909091
k__Fungi;p__Ascomycota;c__Saccharomycetes;o__Saccharomycetales;f__Dipodascaceae;g__Galactomyces	8.65e-06	0.00909091
k__Fungi;p__Ascomycota;c__Leotiomycetes;o__Helotiales;f__Hyaloscyphaceae;g__Cistella	7.93e-06	0.00909091
k__Fungi;p__Basidiomycota;c__Agaricomycetes;o__Russulales;f__Bondarzewiaceae;g__Heterobasidion	7.93e-06	0.00909091
k__Fungi;p__Ascomycota;c__Dothideomycetes;o__Pleosporales;f__Didymosphaeriaceae;g__Montagnula	7.69e-06	0.00909091
k__Fungi;p__Basidiomycota;c__Pucciniomycetes;o__Septobasidiales;f__Septobasidiaceae;g__Septobasidium	7.69e-06	0.00909091
k__Fungi;p__Ascomycota;c__Sordariomycetes;o__Xylariales;f__Diatrypaceae;__	7.69e-06	0.00909091
k__Fungi;p__Ascomycota;c__Sordariomycetes;o__Hypocreales;f__Stachybotryaceae;g__Stachybotrys	7.45e-06	0.00909091
k__Fungi;p__Ascomycota;c__Dothideomycetes;o__Pleosporales;f__Pleosporales_fam_Incertae_sedis;g__Trichobotrys	6.97e-06	0.00909091
k__Fungi;p__Basidiomycota;c__Agaricomycetes;o__Trechisporales;f__Trechisporales_fam_Incertae_sedis;g__Trechisporales_gen_Incertae_sedis	6.97e-06	0.00909091
k__Fungi;p__Basidiomycota;c__Agaricomycetes;o__Russulales;f__Russulales_fam_Incertae_sedis;g__Scytinostromella	6.25e-06	0.00909091
k__Fungi;p__Basidiomycota;c__Agaricomycetes;o__Agaricales;f__Psathyrellaceae;g__Lacrymaria	5.53e-06	0.00909091
k__Fungi;p__Ascomycota;c__Lecanoromycetes;o__Lecanorales;f__Ramalinaceae;g__Bacidia	5.29e-06	0.00909091
k__Fungi;p__Ascomycota;c__Sordariomycetes;o__Hypocreales;f__Sarocladiaceae;g__Parasarocladium	5.29e-06	0.00909091
k__Fungi;p__Ascomycota;c__Eurotiomycetes;o__Chaetothyriales;f__Herpotrichiellaceae;g__Capronia	5.05e-06	0.00909091
k__Fungi;p__Ascomycota;c__Leotiomycetes;o__Helotiales;f__Helotiaceae;g__Hymenoscyphus	4.81e-06	0.00909091
k__Fungi;p__Basidiomycota;c__Agaricomycetes;o__Amylocorticiales;f__Amylocorticiaceae;g__Anomoloma	4.57e-06	0.00909091
k__Fungi;p__Ascomycota;c__Saccharomycetes;o__Saccharomycetales;f__Saccharomycetaceae;g__Citeromyces	4.33e-06	0.00909091
k__Fungi;p__Ascomycota;c__Sordariomycetes;o__Sordariales;f__Podosporaceae;g__Cladorrhinum	4.33e-06	0.00909091
k__Fungi;p__Ascomycota;c__Leotiomycetes;o__Helotiales;f__Myxotrichaceae;g__Oidiodendron	4.33e-06	0.00909091
k__Fungi;p__Basidiomycota;c__Agaricomycetes;o__Atheliales;f__Tylosporaceae;g__Amphinema	4.33e-06	0.00909091
k__Fungi;p__Ascomycota;c__Sordariomycetes;o__Sordariales;f__Chaetomiaceae;g__Remersonia	4.09e-06	0.00909091
k__Fungi;p__Basidiomycota;c__Tritirachiomycetes;o__Tritirachiales;f__Tritirachiaceae;g__Tritirachium	4.09e-06	0.00909091
k__Fungi;p__Ascomycota;c__Sordariomycetes;o__Glomerellales;f__Plectosphaerellaceae;g__Nigrocephalum	3.85e-06	0.00909091
k__Fungi;p__Ascomycota;c__Sordariomycetes;o__Hypocreales;f__Hypocreales_fam_Incertae_sedis;g__Hapsidospora	3.85e-06	0.00909091
k__Fungi;p__Olpidiomycota;c__Olpidiomycetes;o__Olpidiales;f__Olpidiaceae;g__Olpidium	3.61e-06	0.00909091
k__Fungi;p__Ascomycota;c__Pezizomycetes;o__Pezizales;f__Ascodesmidaceae;g__Cephaliophora	3.61e-06	0.00909091
k__Fungi;p__Basidiomycota;c__Agaricomycetes;o__Agaricales;f__Psathyrellaceae;g__Psathyrella	3.37e-06	0.00909091
k__Fungi;p__Ascomycota;c__Dothideomycetes;o__Botryosphaeriales;f__Botryosphaeriaceae;g__Botryosphaeria	3.37e-06	0.00909091
k__Fungi;p__Basidiomycota;c__Tremellomycetes;o__Filobasidiales;f__Filobasidiaceae;__	3.13e-06	0.00909091
k__Fungi;p__Ascomycota;c__Sordariomycetes;o__Amphisphaeriales;f__Pestalotiopsidaceae;g__Pestalotiopsis	3.13e-06	0.00909091
k__Fungi;p__Ascomycota;c__Sordariomycetes;o__Diaporthales;f__Diaporthaceae;g__Diaporthaceae_gen_Incertae_sedis	3.13e-06	0.00909091
k__Fungi;p__Ascomycota;c__Sordariomycetes;o__Sordariales;f__Bombardiaceae;g__Ramophialophora	2.64e-06	0.00909091
k__Fungi;p__Basidiomycota;c__Malasseziomycetes;o__Malasseziales;__;__	2.64e-06	0.00909091
k__Fungi;p__Ascomycota;c__Sordariomycetes;o__Xylariales;__;__	2.64e-06	0.00909091
k__Fungi;p__Basidiomycota;c__Agaricomycetes;o__Boletales;f__Suillaceae;g__Suillus	2.4e-06	0.00909091
k__Fungi;p__Ascomycota;c__Orbiliomycetes;o__Orbiliales;f__Orbiliaceae;g__Orbiliaceae_gen_Incertae_sedis	2.4e-06	0.00909091
k__Fungi;p__Basidiomycota;c__Agaricomycetes;o__Agaricales;f__Bolbitiaceae;__	2.4e-06	0.00909091
k__Fungi;p__Ascomycota;c__Orbiliomycetes;o__Orbiliales;f__Orbiliaceae;g__Hyalorbilia	2.16e-06	0.00909091
k__Fungi;p__Ascomycota;c__Eurotiomycetes;o__Chaetothyriales;f__Trichomeriaceae;g__Trichomeriaceae_gen_Incertae_sedis	1.92e-06	0.00909091
k__Fungi;p__Ascomycota;c__Leotiomycetes;__;__;__	1.68e-06	0.00909091
k__Fungi;p__Ascomycota;c__Sordariomycetes;o__Microascales;f__Microascaceae;g__Scedosporium	1.68e-06	0.00909091
k__Fungi;p__Ascomycota;c__Eurotiomycetes;o__Chaetothyriales;f__Chaetothyriaceae;g__Camptophora	1.44e-06	0.00909091
k__Fungi;p__Ascomycota;c__Dothideomycetes;o__Dothideomycetes_ord_Incertae_sedis;f__Dothideomycetes_fam_Incertae_sedis;g__Austropleospora	1.44e-06	0.00909091
k__Fungi;p__Ascomycota;c__Sordariomycetes;o__Microascales;f__Microascales_fam_Incertae_sedis;g__Microascales_gen_Incertae_sedis	1.44e-06	0.00909091
k__Fungi;p__Basidiomycota;c__Agaricomycetes;o__Polyporales;f__Meruliaceae;g__Meruliaceae_gen_Incertae_sedis	1.44e-06	0.00909091
k__Fungi;p__Ascomycota;c__Dothideomycetes;o__Pleosporales;f__Pleosporaceae;__	1.44e-06	0.00909091
k__Fungi;p__Ascomycota;c__Pezizomycetes;o__Pezizales;__;__	1.2e-06	0.00909091
k__Fungi;p__Basidiomycota;c__Agaricomycetes;o__Agaricales;f__Agaricaceae;g__Cystoagaricus	1.2e-06	0.00909091
k__Fungi;p__Ascomycota;c__Eurotiomycetes;o__Chaetothyriales;f__Chaetothyriales_fam_Incertae_sedis;g__Sarcinomyces	9.62e-07	0.00909091
k__Fungi;p__Chytridiomycota;c__Spizellomycetes;o__Spizellomycetales;f__Spizellomycetaceae;g__Brevicalcar	9.62e-07	0.00909091
k__Fungi;p__Basidiomycota;c__Agaricomycetes;o__Russulales;f__Peniophoraceae;g__Peniophoraceae_gen_Incertae_sedis	9.62e-07	0.00909091
k__Fungi;p__Ascomycota;c__Pezizomycetes;o__Pezizales;f__Ascobolaceae;g__Ascobolus	9.62e-07	0.00909091
k__Fungi;p__Basidiomycota;c__Agaricomycetes;o__Agaricales;f__Hygrophoraceae;__	9.62e-07	0.00909091
k__Fungi;p__Basidiomycota;c__Ustilaginomycetes;o__Ustilaginales;f__Ustilaginaceae;g__Moesziomyces	7.21e-07	0.00909091
k__Fungi;p__Ascomycota;c__Sordariomycetes;o__Xylariales;f__Xylariaceae;g__Xylaria	7.21e-07	0.00909091
k__Fungi;p__Ascomycota;c__Sordariomycetes;o__Hypocreales;f__Nectriaceae;g__Sarcopodium	4.81e-07	0.00909091
k__Fungi;p__Ascomycota;c__Leotiomycetes;o__Helotiales;f__Sclerotiniaceae;g__Sclerotiniaceae_gen_Incertae_sedis	0	0
k__Fungi;p__Basidiomycota;c__Agaricomycetes;o__Agaricales;f__Strophariaceae;g__Agrocybe	0	0
k__Fungi;p__Ascomycota;c__Dothideomycetes;o__Muyocopronales;f__Muyocopronaceae;g__Mycoleptodiscus	0	0
k__Fungi;p__Ascomycota;c__Saccharomycetes;o__Saccharomycetales;f__Phaffomycetaceae;__	0	0
k__Fungi;p__Ascomycota;c__Saccharomycetes;o__Saccharomycetales;f__Saccharomycetaceae;g__Naumovozyma	0	0
k__Fungi;p__Basidiomycota;c__Agaricomycetes;o__Polyporales;f__Phanerochaetaceae;g__Phanerochaete	0	0
k__Fungi;p__Basidiomycota;c__Agaricomycetes;o__Agaricales;f__Lyophyllaceae;g__Hypsizygus	0	0
k__Fungi;p__Mortierellomycota;c__Mortierellomycetes;o__Mortierellales;f__Mortierellales_fam_Incertae_sedis;g__Mortierellales_gen_Incertae_sedis	0	0
k__Fungi;p__Ascomycota;c__Dothideomycetes;o__Pleosporales;f__Cucurbitariaceae;g__Pyrenochaeta	0	0
k__Fungi;p__Basidiomycota;c__Agaricomycetes;o__Polyporales;f__Polyporaceae;g__Hexagonia	0	0
k__Fungi;p__Ascomycota;c__Sordariomycetes;o__Myrmecridiales;f__Myrmecridiaceae;g__Myrmecridium	0	0
k__Fungi;p__Ascomycota;c__Sordariomycetes;o__Sordariales;f__Sordariaceae;g__Neurospora	0	0
k__Fungi;p__Ascomycota;c__Arthoniomycetes;o__Lichenostigmatales;f__Phaeococcomycetaceae;g__Phaeococcomyces	0	0
k__Fungi;p__Basidiomycota;c__Agaricomycetes;o__Trechisporales;f__Hydnodontaceae;g__Trechispora	0	0
k__Fungi;p__Ascomycota;c__Sordariomycetes;o__Sordariales;f__Chaetomiaceae;g__Collariella	0	0
k__Fungi;p__Basidiomycota;c__Agaricomycetes;o__Agaricales;f__Agaricaceae;g__Chlorophyllum	0	0
k__Fungi;p__Ascomycota;c__Dothideomycetes;o__Pleosporales;f__Didymosphaeriaceae;g__Tremateia	0	0
k__Fungi;p__Chytridiomycota;c__Lobulomycetes;o__Lobulomycetales;f__Lobulomycetales_fam_Incertae_sedis;g__Lobulomycetales_gen_Incertae_sedis	0	0
k__Fungi;p__Ascomycota;c__Pezizomycotina_cls_Incertae_sedis;o__Pezizomycotina_ord_Incertae_sedis;f__Pezizomycotina_fam_Incertae_sedis;g__Irpicomyces	0	0
k__Fungi;p__Ascomycota;c__Eurotiomycetes;o__Chaetothyriales;f__Trichomeriaceae;g__Trichomerium	0	0
k__Fungi;p__Ascomycota;c__Pezizomycetes;o__Pezizales;f__Ascodesmidaceae;g__Eleutherascus	0	0
k__Fungi;p__Ascomycota;c__Dothideomycetes;o__Dothideales;f__Dothideaceae;g__Dothidea	0	0
k__Fungi;p__Ascomycota;c__Eurotiomycetes;o__Chaetothyriales;f__Herpotrichiellaceae;__	0	0
k__Fungi;p__Ascomycota;c__Sordariomycetes;o__Sordariales;f__Chaetomiaceae;g__Melanocarpus	0	0
k__Fungi;p__Ascomycota;c__Eurotiomycetes;o__Ascosphaerales;f__Ascosphaeraceae;g__Bettsia	0	0
k__Fungi;p__Basidiomycota;c__Tremellomycetes;o__Trichosporonales;f__Trichosporonaceae;g__Vanrija	0	0
k__Fungi;p__Basidiomycota;c__Wallemiomycetes;o__Wallemiales;f__Wallemiaceae;g__Wallemiaceae_gen_Incertae_sedis	0	0
k__Fungi;p__Ascomycota;c__Dothideomycetes;o__Capnodiales;f__Capnodiaceae;g__Chaetocapnodium	0	0
k__Fungi;p__Basidiomycota;c__Agaricomycetes;o__Russulales;f__Hericiaceae;g__Hericiaceae_gen_Incertae_sedis	0	0
k__Fungi;p__Ascomycota;c__Dothideomycetes;o__Pleosporales;f__Coniothyriaceae;g__Coniothyrium	0	0
k__Fungi;p__Mortierellomycota;c__Mortierellomycetes;o__Mortierellales;f__Mortierellaceae;g__Linnemannia	0	0
k__Fungi;p__Ascomycota;c__Dothideomycetes;o__Pleosporales;f__Tetraplosphaeriaceae;g__Tetraplosphaeriaceae_gen_Incertae_sedis	0	0
k__Fungi;p__Ascomycota;c__Sordariomycetes;o__Sordariales;f__Podosporaceae;g__Triangularia	0	0
k__Fungi;p__Basidiomycota;c__Tremellomycetes;o__Trichosporonales;f__Trichosporonaceae;__	0	0
k__Fungi;p__Ascomycota;c__Eurotiomycetes;o__Eurotiales;f__Trichocomaceae;g__Trichocomaceae_gen_Incertae_sedis	0	0
k__Fungi;p__Basidiomycota;c__Tremellomycetes;o__Trichosporonales;f__Trichosporonaceae;g__Prillingera	0	0
k__Fungi;p__Basidiomycota;c__Tremellomycetes;o__Trichosporonales;f__Trichosporonaceae;g__Trichosporonaceae_gen_Incertae_sedis	0	0
k__Fungi;p__Basidiomycota;c__Agaricomycetes;o__Cantharellales;f__Hydnaceae;g__Minimedusa	0	0
k__Fungi;p__Ascomycota;c__Dothideomycetes;o__Pleosporales;f__Dictyosporiaceae;g__Dictyosporiaceae_gen_Incertae_sedis	0	0
k__Fungi;p__Ascomycota;c__Leotiomycetes;o__Helotiales;f__Rutstroemiaceae;g__Rutstroemiaceae_gen_Incertae_sedis	0	0
k__Fungi;p__Ascomycota;c__Sordariomycetes;o__Hypocreales;f__Clavicipitaceae;g__Keithomyces	0	0
k__Fungi;p__Ascomycota;c__Dothideomycetes;o__Tubeufiales;f__Wiesneriomycetaceae;g__Spissiomyces	0	0
k__Fungi;p__Ascomycota;c__Laboulbeniomycetes;o__Pyxidiophorales;f__Pyxidiophorales_fam_Incertae_sedis;g__Pyxidiophorales_gen_Incertae_sedis	0	0
k__Fungi;p__Basidiomycota;c__Agaricomycetes;o__Russulales;f__Lachnocladiaceae;g__Asterostroma	0	0
k__Fungi;p__Ascomycota;c__Eurotiomycetes;o__Chaetothyriales;f__Chaetothyriales_fam_Incertae_sedis;g__Neophaeococcomyces	0	0
k__Fungi;p__Ascomycota;c__Eurotiomycetes;o__Phaeomoniellales;f__Phaeomoniellaceae;g__Minutiella	0	0
k__Fungi;p__Basidiomycota;c__Agaricomycetes;o__Polyporales;f__Phanerochaetaceae;g__Hyphodermella	0	0
k__Fungi;p__Ascomycota;c__Dothideomycetes;o__Mycosphaerellales;f__Mycosphaerellaceae;g__Phaeophleospora	0	0
k__Fungi;p__Ascomycota;c__Sordariomycetes;o__Ophiostomatales;f__Ophiostomataceae;g__Hawksworthiomyces	0	0
k__Fungi;p__Chytridiomycota;c__Rhizophlyctidomycetes;o__Rhizophlyctidales;f__Rhizophlyctidaceae;g__Rhizophlyctis	0	0
k__Fungi;p__Basidiomycota;c__Agaricomycetes;o__Polyporales;f__Irpicaceae;__	0	0
k__Fungi;p__Ascomycota;c__Sordariomycetes;o__Hypocreales;f__Nectriaceae;g__Dactylonectria	0	0
k__Fungi;p__Blastocladiomycota;c__Blastocladiomycetes;o__Blastocladiales;f__Physodermataceae;g__Paraphysoderma	0	0
k__Fungi;p__Ascomycota;c__Sordariomycetes;o__Glomerellales;f__Plectosphaerellaceae;g__Stachylidium	0	0
k__Fungi;p__Ascomycota;c__Taphrinomycetes;o__Taphrinales;f__Taphrinaceae;g__Taphrina	0	0
k__Fungi;p__Basidiomycota;c__Agaricomycetes;o__Boletales;f__Coniophoraceae;g__Gyrodontium	0	0
k__Fungi;p__Ascomycota;c__Dothideomycetes;o__Capnodiales;f__Dissoconiaceae;g__Pseudoveronaea	0	0
k__Fungi;p__Ascomycota;c__Dothideomycetes;o__Mycosphaerellales;f__Mycosphaerellaceae;g__Septoria	0	0
k__Fungi;p__Basidiomycota;c__Agaricomycetes;o__Polyporales;f__Irpicaceae;g__Irpex	0	0
k__Fungi;p__Basidiomycota;c__Agaricomycetes;o__Agaricales;f__Psathyrellaceae;__	0	0
k__Fungi;p__Basidiomycota;c__Agaricomycetes;o__Polyporales;f__Polyporaceae;g__Trametes	0	0
k__Fungi;p__Ascomycota;c__Dothideomycetes;o__Mycosphaerellales;f__Mycosphaerellaceae;g__Pseudocercospora	0	0
k__Fungi;p__Ascomycota;c__Dothideomycetes;o__Pleosporales;f__Didymellaceae;g__Didymella	0	0
k__Fungi;p__Ascomycota;c__Dothideomycetes;o__Capnodiales;f__Dissoconiaceae;g__Uwebraunia	0	0
k__Fungi;p__Basidiomycota;c__Agaricomycetes;o__Polyporales;f__Steccherinaceae;g__Steccherinum	0	0
k__Fungi;p__Ascomycota;c__Laboulbeniomycetes;o__Pyxidiophorales;f__Pyxidiophoraceae;g__Pyxidiophora	0	0
k__Fungi;p__Ascomycota;c__Dothideomycetes;o__Mycosphaerellales;f__Mycosphaerellaceae;g__Epicoleosporium	0	0
k__Fungi;p__Ascomycota;c__Eurotiomycetes;o__Chaetothyriales;f__Trichomeriaceae;g__Bacillicladium	0	0
k__Fungi;p__Ascomycota;c__Sordariomycetes;o__Hypocreales;f__Nectriaceae;g__Acremoniopsis	0	0
k__Fungi;p__Ascomycota;c__Dothideomycetes;o__Mycosphaerellales;f__Mycosphaerellaceae;g__Ramularia	0	0
k__Fungi;p__Ascomycota;c__Pezizomycetes;o__Pezizales;f__Pezizaceae;g__Peziza	0	0
k__Fungi;p__Ascomycota;c__Eurotiomycetes;o__Onygenales;f__Spiromastigoidaceae;g__Spiromastigoides	0	0
k__Fungi;p__Basidiomycota;c__Agaricomycetes;o__Cantharellales;f__Cantharellales_fam_Incertae_sedis;g__Cantharellales_gen_Incertae_sedis	0	0
k__Fungi;p__Ascomycota;c__Sordariomycetes;o__Hypocreales;f__Tilachlidiaceae;g__Tilachlidium	0	0
k__Fungi;p__Ascomycota;c__Saccharomycetes;o__Saccharomycetales;f__Trichomonascaceae;g__Trichomonascus	0	0
k__Fungi;p__Chytridiomycota;__;__;__;__	0	0
k__Fungi;p__Basidiomycota;c__Tremellomycetes;o__Tremellales;f__Cuniculitremaceae;g__Cuniculitrema	0	0
k__Fungi;p__Ascomycota;c__Sordariomycetes;o__Glomerellales;f__Plectosphaerellaceae;g__Plectosphaerellaceae_gen_Incertae_sedis	0	0
k__Fungi;p__Ascomycota;c__Eurotiomycetes;o__Sclerococcales;f__Sclerococcaceae;g__Rhopalophora	0	0
k__Fungi;p__Ascomycota;c__Sordariomycetes;o__Phomatosporales;f__Phomatosporaceae;g__Phomatospora	0	0
k__Fungi;p__Ascomycota;c__Saccharomycetes;o__Saccharomycetales;f__Trigonopsidaceae;g__Trigonopsis	0	0
k__Fungi;p__Ascomycota;c__Sordariomycetes;o__Calosphaeriales;f__Pleurostomataceae;g__Pleurostoma	0	0
k__Fungi;p__Ascomycota;c__Sordariomycetes;o__Sordariales;f__Cephalothecaceae;__	0	0
k__Fungi;p__Basidiomycota;c__Agaricomycetes;o__Agaricales;f__Cortinariaceae;g__Cortinarius	0	0
k__Fungi;p__Ascomycota;c__Eurotiomycetes;o__Onygenales;f__Gymnoascaceae;g__Gymnoascus	0	0
k__Fungi;p__Ascomycota;c__Leotiomycetes;o__Helotiales;f__Myxotrichaceae;g__Amorphotheca	0	0
k__Fungi;p__Basidiomycota;c__Agaricostilbomycetes;o__Agaricostilbales;f__Chionosphaeraceae;g__Kurtzmanomyces	0	0
k__Fungi;p__Basidiomycota;c__Cystobasidiomycetes;o__Cystobasidiomycetes_ord_Incertae_sedis;f__Cystobasidiomycetes_fam_Incertae_sedis;g__Queiroziella	0	0
k__Fungi;p__Ascomycota;c__Taphrinomycetes;o__Taphrinales;f__Taphrinaceae;g__Taphrinaceae_gen_Incertae_sedis	0	0
k__Fungi;p__Ascomycota;c__Sordariomycetes;o__Sordariales;f__Lasiosphaeriaceae;g__Schizothecium	0	0
k__Fungi;p__Ascomycota;c__Sordariomycetes;o__Sordariales;f__Cephalothecaceae;g__Cephalotheca	0	0
k__Fungi;p__Ascomycota;c__Dothideomycetes;o__Pleosporales;f__Phaeosphaeriaceae;g__Setophaeosphaeria	0	0
k__Fungi;p__Chytridiomycota;c__Chytridiomycota_cls_Incertae_sedis;o__Chytridiomycota_ord_Incertae_sedis;f__Chytridiomycota_fam_Incertae_sedis;g__Chytridiomycota_gen_Incertae_sedis	0	0
k__Fungi;p__Basidiomycota;c__Agaricostilbomycetes;o__Agaricostilbales;f__Kondoaceae;g__Kondoa	0	0
k__Fungi;p__Ascomycota;c__Sordariomycetes;o__Xylariales;f__Amphisphaeriaceae;g__Monochaetia	0	0
k__Fungi;p__Ascomycota;c__Dothideomycetes;o__Pleosporales;f__Massarinaceae;__	0	0
k__Fungi;p__Basidiomycota;c__Agaricomycetes;o__Polyporales;f__Polyporaceae;g__Perenniporia	0	0
k__Fungi;p__Rozellomycota;c__Rozellomycotina_cls_Incertae_sedis;o__GS11;f__GS11_fam_Incertae_sedis;g__GS11_gen_Incertae_sedis	0	0
k__Fungi;p__Ascomycota;c__Sordariomycetes;o__Hypocreales;f__Stachybotryaceae;g__Achroiostachys	0	0
k__Fungi;p__Ascomycota;c__Saccharomycetes;o__Saccharomycetales;f__Lipomycetaceae;g__Lipomyces	0	0
k__Fungi;p__Basidiomycota;c__Agaricomycetes;o__Agaricales;f__Schizophyllaceae;g__Schizophyllum	0	0
k__Fungi;p__Basidiomycota;c__Agaricomycetes;o__Polyporales;f__Fomitopsidaceae;g__Tyromyces	0	0
k__Fungi;p__Ascomycota;c__Sordariomycetes;o__Microascales;f__Microascaceae;g__Acaulium	0	0
k__Fungi;p__Ascomycota;c__Sordariomycetes;o__Glomerellales;f__Plectosphaerellaceae;g__Lectera	0	0
k__Fungi;p__Ascomycota;c__Eurotiomycetes;o__Onygenales;f__Arthrodermataceae;g__Trichophyton	0	0
k__Fungi;p__Ascomycota;c__Dothideomycetes;o__Botryosphaeriales;f__Phyllostictaceae;g__Phyllosticta	0	0
k__Fungi;p__Ascomycota;c__Pezizomycetes;o__Pezizales;f__Pezizaceae;g__Iodophanus	0	0
k__Fungi;p__Chytridiomycota;c__Rhizophlyctidomycetes;o__Rhizophlyctidales;f__Rhizophlyctidaceae;g__Rhizophlyctidaceae_gen_Incertae_sedis	0	0
k__Fungi;p__Basidiomycota;c__Agaricomycetes;o__Boletales;f__Boletaceae;g__Rubroboletus	0	0
k__Fungi;p__Basidiomycota;c__Agaricomycetes;o__Agaricales;f__Typhulaceae;g__Typhula	0	0
k__Fungi;p__Ascomycota;c__Sordariomycetes;o__Chaetosphaeriales;f__Chaetosphaeriaceae;g__Chloridium	0	0
k__Fungi;p__Ascomycota;c__Leotiomycetes;o__Thelebolales;f__Pseudeurotiaceae;g__Hyphozyma	0	0
k__Fungi;p__Ascomycota;c__Dothideomycetes;o__Myriangiales;f__Myriangiales_fam_Incertae_sedis;g__Myriangiales_gen_Incertae_sedis	0	0
k__Fungi;p__Ascomycota;c__Sordariomycetes;o__Hypocreales;f__Hypocreales_fam_Incertae_sedis;g__Trichothecium	0	0
k__Fungi;p__Basidiomycota;c__Agaricomycetes;o__Auriculariales;f__Auriculariales_fam_Incertae_sedis;__	0	0
k__Fungi;p__Ascomycota;c__Dothideomycetes;o__Pleosporales;f__Bambusicolaceae;g__Leucaenicola	0	0
k__Fungi;p__Ascomycota;c__Sordariomycetes;o__Hypocreales;f__Clavicipitaceae;g__Marquandomyces	0	0
k__Fungi;p__Ascomycota;c__Eurotiomycetes;o__Onygenales;f__Onygenaceae;g__Onygenaceae_gen_Incertae_sedis	0	0
k__Fungi;p__Ascomycota;c__Saccharomycetes;o__Saccharomycetales;f__Trichomonascaceae;g__Zygoascus	0	0
k__Fungi;p__Ascomycota;c__Sordariomycetes;o__Diaporthales;f__Valsaceae;g__Allocryptovalsa	0	0
k__Fungi;p__Ascomycota;c__Dothideomycetes;o__Mycosphaerellales;f__Teratosphaeriaceae;__	0	0
k__Fungi;p__Ascomycota;c__Leotiomycetes;o__Helotiales;f__Myxotrichaceae;g__Myxotrichaceae_gen_Incertae_sedis	0	0
k__Fungi;p__Ascomycota;c__Eurotiomycetes;o__Chaetothyriales;f__Herpotrichiellaceae;g__Herpotrichiellaceae_gen_Incertae_sedis	0	0
k__Fungi;p__Basidiomycota;c__Agaricomycetes;o__Russulales;f__Stereaceae;__	0	0
k__Fungi;p__Ascomycota;c__Sordariomycetes;o__Microascales;f__Microascaceae;g__Gamsia	0	0
k__Fungi;p__Ascomycota;c__Sordariomycetes;o__Sordariales;f__Chaetomiaceae;g__Trichocladium	0	0
k__Fungi;p__Ascomycota;c__Archaeorhizomycetes;o__Archaeorhizomycetales;f__Archaeorhizomycetaceae;g__Archaeorhizomyces	0	0
k__Fungi;p__Ascomycota;c__Sordariomycetes;o__Diaporthales;f__Schizoparmaceae;g__Coniella	0	0
k__Fungi;p__Basidiomycota;c__Agaricomycetes;o__Boletales;f__Boletaceae;g__Neoboletus	0	0
k__Fungi;p__Basidiomycota;c__Tremellomycetes;o__Tremellales;f__Bulleribasidiaceae;g__Bulleribasidium	0	0
k__Fungi;p__Ascomycota;c__Saccharomycetes;o__Saccharomycetales;f__Debaryomycetaceae;g__Yamadazyma	0	0
k__Fungi;p__Basidiomycota;c__Agaricomycetes;o__Agaricales;f__Tricholomataceae;g__Calyptella	0	0
k__Fungi;p__Chytridiomycota;c__Spizellomycetes;o__Spizellomycetales;f__Spizellomycetaceae;g__Spizellomyces	0	0
k__Fungi;p__Ascomycota;c__Pezizomycetes;o__Pezizales;f__Ascodesmidaceae;g__Lasiobolus	0	0
k__Fungi;p__Basidiomycota;c__Microbotryomycetes;o__Microbotryomycetes_ord_Incertae_sedis;f__Chrysozymaceae;g__Chrysozymaceae_gen_Incertae_sedis	0	0
k__Fungi;p__Ascomycota;c__Sordariomycetes;o__Sordariales;f__Helminthosphaeriaceae;g__Helminthosphaeriaceae_gen_Incertae_sedis	0	0
k__Fungi;p__Ascomycota;c__Dothideomycetes;o__Mycosphaerellales;f__Mycosphaerellaceae;g__Zasmidium	0	0
k__Fungi;p__Basidiomycota;c__Agaricomycetes;o__Cantharellales;f__Ceratobasidiaceae;g__Ceratobasidium	0	0
k__Fungi;p__Ascomycota;c__Dothideomycetes;o__Hysteriales;f__Hysteriaceae;g__Rhytidhysteron	0	0
k__Fungi;p__Basidiomycota;c__Agaricomycetes;o__Hymenochaetales;f__Hymenochaetaceae;g__Fomitiporella	0	0
k__Fungi;p__Ascomycota;c__Dothideomycetes;o__Mycosphaerellales;f__Mycosphaerellaceae;g__Cercospora	0	0
k__Fungi;p__Glomeromycota;c__Glomeromycetes;__;__;__	0	0
k__Fungi;p__Basidiomycota;c__Exobasidiomycetes;o__Entylomatales;f__Entylomataceae;g__Entyloma	0	0
k__Fungi;p__Basidiomycota;c__Agaricomycetes;o__Boletales;f__Boletaceae;g__Boletaceae_gen_Incertae_sedis	0	0
k__Fungi;p__Basidiomycota;c__Microbotryomycetes;o__Sporidiobolales;f__Sporidiobolaceae;g__Sporidiobolus	0	0
k__Fungi;p__Ascomycota;c__Sordariomycetes;o__Hypocreales;f__Niessliaceae;g__Niesslia	0	0
k__Fungi;p__Ascomycota;c__Saccharomycetes;o__Saccharomycetales;f__Debaryomycetaceae;g__Hyphopichia	0	0
k__Fungi;p__Ascomycota;c__Dothideomycetes;o__Pleosporales;f__Torulaceae;g__Torula	0	0
k__Fungi;p__Ascomycota;c__Sordariomycetes;o__Glomerellales;f__Plectosphaerellaceae;g__Furcasterigmium	0	0
k__Fungi;p__Basidiomycota;c__Agaricomycetes;o__Cantharellales;__;__	0	0
k__Fungi;p__Basidiomycota;c__Agaricomycetes;o__Polyporales;f__Meruliaceae;g__Hydnophlebia	0	0
k__Fungi;p__Ascomycota;c__Eurotiomycetes;o__Chaetothyriales;f__Strelitzianaceae;g__Strelitziana	0	0
k__Fungi;p__Ascomycota;c__Eurotiomycetes;o__Onygenales;f__Onygenaceae;__	0	0
k__Fungi;p__Ascomycota;c__Dothideomycetes;o__Pleosporales;f__Phaeosphaeriaceae;g__Ophiosphaerella	0	0
k__Fungi;p__Ascomycota;c__Dothideomycetes;o__Capnodiales;f__Neodevriesiaceae;g__Neodevriesia	0	0
k__Fungi;p__Ascomycota;c__Dothideomycetes;o__Pleosporales;f__Cucurbitariaceae;g__Neocucurbitaria	0	0
k__Fungi;p__Basidiomycota;c__Agaricomycetes;o__Agaricales;f__Radulomycetaceae;g__Radulomyces	0	0
k__Fungi;p__Ascomycota;c__Dothideomycetes;o__Pleosporales;f__Leptosphaeriaceae;g__Alloleptosphaeria	0	0
k__Fungi;p__Basidiomycota;c__Exobasidiomycetes;o__Exobasidiales;f__Cryptobasidiaceae;g__Acaromyces	0	0
k__Fungi;p__Ascomycota;c__Dothideomycetes;o__Pleosporales;f__Dictyosporiaceae;g__Neodendryphiella	0	0
k__Fungi;p__Basidiomycota;c__Agaricomycetes;o__Boletales;f__Boletaceae;g__Heimioporus	0	0
k__Fungi;p__Basidiomycota;c__Exobasidiomycetes;o__Doassansiales;f__Doassansiaceae;g__Heterodoassansia	0	0
k__Fungi;p__Ascomycota;c__Sordariomycetes;o__Glomerellales;f__Plectosphaerellaceae;g__Brunneomyces	0	0
k__Fungi;p__Basidiomycota;c__Agaricomycetes;o__Agaricales;f__Physalacriaceae;g__Armillaria	0	0
k__Fungi;p__Ascomycota;c__Dothideomycetes;o__Pleosporales;f__Dictyosporiaceae;g__Pseudocoleophoma	0	0
k__Fungi;p__Ascomycota;c__Taphrinomycetes;o__Taphrinales;f__Protomycetaceae;g__Protomyces	0	0
k__Fungi;p__Basidiomycota;c__Ustilaginomycetes;o__Ustilaginales;f__Ustilaginaceae;g__Farysia	0	0
k__Fungi;p__Neocallimastigomycota;c__Neocallimastigomycetes;o__Neocallimastigales;f__Neocallimastigaceae;g__Piromyces	0	0
k__Fungi;p__Basidiomycota;c__Microbotryomycetes;o__Microbotryomycetes_ord_Incertae_sedis;f__Colacogloeaceae;g__Colacogloea	0	0
k__Fungi;p__Basidiomycota;c__Tremellomycetes;o__Tremellales;f__Bulleraceae;g__Fonsecazyma	0	0
k__Fungi;p__Basidiomycota;c__Agaricomycetes;o__Phallales;f__Phallaceae;g__Dictyophora	0	0
k__Fungi;p__Basidiomycota;c__Ustilaginomycetes;o__Ustilaginales;f__Ustilaginaceae;g__Macalpinomyces	0	0
k__Fungi;p__Basidiomycota;c__Agaricomycetes;o__Polyporales;f__Meruliaceae;g__Mycoaciella	0	0
k__Fungi;p__Ascomycota;c__Saccharomycetes;o__Saccharomycetales;f__Saccharomycetaceae;g__Lachancea	0	0
k__Fungi;p__Ascomycota;c__Sordariomycetes;o__Hypocreales;f__Nectriaceae;g__Nectriaceae_gen_Incertae_sedis	0	0
k__Fungi;p__Ascomycota;c__Dothideomycetes;o__Mycosphaerellales;f__Teratosphaeriaceae;g__Teratosphaeriaceae_gen_Incertae_sedis	0	0
k__Fungi;p__Basidiomycota;c__Agaricomycetes;o__Polyporales;f__Meripilaceae;g__Rigidoporus	0	0
k__Fungi;p__Ascomycota;c__Sordariomycetes;o__Diaporthales;f__Diaporthaceae;g__Phomopsis	0	0
k__Fungi;p__Mucoromycota;c__Mucoromycetes;o__Mucorales;f__Lichtheimiaceae;g__Rhizomucor	0	0
k__Fungi;p__Basidiomycota;c__Agaricomycetes;o__Geastrales;f__Geastraceae;g__Geastrum	0	0
k__Fungi;p__Ascomycota;c__Leotiomycetes;o__Helotiales;f__Mollisiaceae;g__Phialocephala	0	0
k__Fungi;p__Basidiomycota;c__Agaricomycetes;o__Agaricales;f__Crepidotaceae;g__Crepidotus	0	0
k__Fungi;p__Ascomycota;c__Sordariomycetes;o__Microascales;f__Ceratocystidaceae;g__Thielaviopsis	0	0
k__Fungi;p__Ascomycota;c__Sordariomycetes;o__Hypocreales;f__Hypocreales_fam_Incertae_sedis;g__Fusariella	0	0
k__Fungi;p__Ascomycota;c__Dothideomycetes;o__Pleosporales;f__Didymellaceae;g__Phomatodes	0	0
k__Fungi;p__Ascomycota;c__Sordariomycetes;o__Hypocreales;f__Cordycipitaceae;__	0	0
